# Supplementary material for: 2-(4-Amino­benzene­sulfonamido)-4,6-dimethyl­pyrimidin-1-ium 2-carb­oxy-4,6-dinitro­phenolate
Source: Acta Crystallogr Sect E Struct Rep Online. 2013 Mar 2;69(Pt 4):o472. doi: 10.1107/S1600536813005631 (PMC3629512; doi:10.1107/S1600536813005631)
Supplement: Supplementary file 1 [file e-69-0o472-sup1.cif]

##############################################################################
#                                                                            #
# This CIF contains the data in a paper accepted for publication in          #
# Acta Crystallographica Section E. It conforms to the requirements of       #
# Notes for Authors for Acta Crystallographica Section E, and has been       #
# peer reviewed under the auspices of the IUCr Commission on Journals.       #
#                                                                            #
# Full details of the Crystallographic Information File format               #
# are given in the paper "The Crystallographic Information File (CIF):       #
# a New Standard Archive File for Crystallography" by S. R. Hall, F. H.      #
# Allen and I. D. Brown [Acta Cryst. (1991), A47, 655-685].                  #
#                                                                            #
# The current version of the core CIF dictionary is obtainable from          #
# ftp://ftp.iucr.org/pub/cif_core.dic.                                       #
#                                                                            #
# Software is freely available for graphical display of the structure(s)     #
# in this CIF. For information consult the CIF software page                 #
# http://www.iucr.org/resources/cif/software.                                #
#                                                                            #
# This file may be used for bona fide research purposes within the           #
# scientific community so long as proper attribution is given to the journal # 
# article from which it was obtained.                                        #
#                                                                            #
##############################################################################
data_global
_audit_creation_method     'SHELXL97 (Sheldrick, 2008)'
_journal_date_recd_electronic     2013-02-20
_journal_date_accepted     2013-02-26
_journal_name_full     'Acta Crystallographica, Section E'
_journal_year     2013
_journal_volume     69
_journal_issue      4
_journal_page_first     o472
_journal_page_last     o472
_journal_paper_category     QO
_journal_paper_doi     10.1107/S1600536813005631
_journal_coeditor_code     NK2201
_publ_contact_author_name     'Dr Graham Smith'
_publ_contact_author_address
;
    Science and Engineering Faculty
    Queensland University of Technology
    GPO Box 2434, Brisbane 4001, Australia
;
_publ_contact_author_email     ' g.smith@qut.edu.au '
_publ_contact_author_fax     ' 61 7 3864 1804 '
_publ_contact_author_phone     ' 61 7 3300 2667 '
_publ_section_title
;
2-(4-Aminobenzenesulfonamido)-4,6-dimethylpyrimidin-1-ium
2-carboxy-4,6-dinitrophenolate
;
loop_
    _publ_author_name
    _publ_author_address
    'Smith, Graham'
;
 Science and Engineering Faculty
 Queensland University of Technology
 GPO Box 2434, Brisbane, Queensland 4001, Australia
;
    ' Wermuth, Urs D.'
;
 Science and Engineering Faculty
 Queensland University of Technology
 GPO Box 2434, Brisbane, Queensland 4001, Australia
;
data_I
_audit_creation_method     SHELXL-97
_chemical_name_systematic
;
2-(4-Aminobenzenesulfonamido)-4,6-dimethylpyrimidin-1-ium
2-carboxy-4,6-dinitrophenolate
;
_chemical_name_common     'sulfamethazine 3,5-dinitrosalicylate'
_chemical_formula_moiety     'C12 H15 N4 O2 S +, C7 H3 N2 O7 -'
_chemical_formula_sum     'C19 H18 N6 O9 S'
_chemical_formula_iupac     'C12 H15 N4 O2 S +, C7 H3 N2 O7 -'
_chemical_formula_weight     506.46
_chemical_melting_point_gt     457
_chemical_melting_point_lt     458
_symmetry_cell_setting     monoclinic
_symmetry_space_group_name_H-M     'P 21/c'
_symmetry_space_group_name_Hall     '-P 2ybc'
loop_
    _symmetry_equiv_pos_as_xyz
    'x, y, z'
    '-x, y+1/2, -z+1/2'
    '-x, -y, -z'
    'x, -y+1/2, z+1/2'
_cell_length_a     8.1691(3)
_cell_length_b     32.0736(9)
_cell_length_c     8.9869(3)
_cell_angle_alpha     90.00
_cell_angle_beta     112.258(5)
_cell_angle_gamma     90.00
_cell_volume     2179.23(15)
_cell_formula_units_Z     4
_cell_measurement_reflns_used     4751
_cell_measurement_theta_min     3.14
_cell_measurement_theta_max     28.84
_cell_measurement_temperature     200.0(10)
_exptl_crystal_description     'plate'
_exptl_crystal_colour     'yellow'
_exptl_crystal_size_max     0.40
_exptl_crystal_size_mid     0.35
_exptl_crystal_size_min     0.20
_exptl_crystal_density_diffrn     1.544
_exptl_crystal_density_meas     ?
_exptl_crystal_density_method     'not measured'
_exptl_crystal_F_000     1048
_exptl_absorpt_coefficient_mu     0.215
_exptl_absorpt_correction_type     multi-scan
_exptl_absorpt_process_details     '(CrysAlis PRO; Agilent, 2012)'
_exptl_absorpt_correction_T_min     0.918
_exptl_absorpt_correction_T_max     0.980
_exptl_special_details
;
;
_diffrn_ambient_temperature     200.0(10)
_diffrn_radiation_type     MoK\a
_diffrn_radiation_wavelength     0.71073
_diffrn_radiation_source     'Enhance (Mo) X-ray source'
_diffrn_radiation_monochromator     graphite
_diffrn_measurement_device_type     'Oxford Diffraction Gemini-S CCD-detector'
_diffrn_measurement_method     '\w scans'
_diffrn_detector_area_resol_mean     16.077
_diffrn_reflns_number     14977
_diffrn_reflns_av_R_equivalents     0.0387
_diffrn_reflns_av_sigmaI/netI     0.0385
_diffrn_reflns_theta_min     3.14
_diffrn_reflns_theta_max     26.00
_diffrn_reflns_theta_full     26.00
_diffrn_measured_fraction_theta_max     0.998
_diffrn_measured_fraction_theta_full     0.998
_diffrn_reflns_limit_h_min     -7
_diffrn_reflns_limit_h_max     10
_diffrn_reflns_limit_k_min     -39
_diffrn_reflns_limit_k_max     39
_diffrn_reflns_limit_l_min     -11
_diffrn_reflns_limit_l_max     11
_diffrn_standards_number     0
_diffrn_standards_interval_count     .
_diffrn_standards_interval_time     .
_diffrn_standards_decay_%     ?
_refine_special_details
;
Refinement of <i>F</i>^2^ against ALL reflections. The weighted <i>R</i>-factor
<i>wR</i> and goodness of fit <i>S</i> are based on <i>F</i>^2^, conventional
<i>R</i>-factors <i>R</i> are based on <i>F</i>, with <i>F</i> set to zero for
negative <i>F</i>^2^. The threshold expression of <i>F</i>^2^ >
\s(<i>F</i>^2^) is used only for calculating <i>R</i>-factors(gt) <i>etc</i>.
and is not relevant to the choice of reflections for refinement.
<i>R</i>-factors based on <i>F</i>^2^ are statistically about twice as large
as those based on <i>F</i>, and <i>R</i>- factors based on ALL data will be
even larger.
;
_reflns_number_total     4264
_reflns_number_gt     3645
_reflns_threshold_expression     I>\2s(I)
_refine_ls_structure_factor_coef     Fsqd
_refine_ls_matrix_type     full
_refine_ls_R_factor_all     0.0836
_refine_ls_R_factor_gt     0.0703
_refine_ls_wR_factor_gt     0.1509
_refine_ls_wR_factor_ref     0.1580
_refine_ls_goodness_of_fit_ref     1.100
_refine_ls_restrained_S_all     1.100
_refine_ls_number_reflns     4264
_refine_ls_number_parameters     318
_refine_ls_number_restraints     0
_refine_ls_hydrogen_treatment     constr
_refine_ls_weighting_scheme     calc
_refine_ls_weighting_details
         'calc w=1/[\s^2^(Fo^2^)+(0.0472P)^2^+4.2454P] where P=(Fo^2^+2Fc^2^)/3'
_atom_sites_solution_hydrogens     geom
_atom_sites_solution_primary     direct
_atom_sites_solution_secondary     difmap
_refine_ls_shift/su_max     0.010
_refine_ls_shift/su_mean     0.000
_refine_diff_density_max     0.866
_refine_diff_density_min     -0.507
_refine_ls_extinction_method     none
_refine_ls_extinction_coef     ?
loop_
    _atom_type_symbol
    _atom_type_description
    _atom_type_scat_dispersion_real
    _atom_type_scat_dispersion_imag
    _atom_type_scat_source
    'C' 'C' 0.0033 0.0016
                         'International Tables Vol C Tables 4.2.6.8 and 6.1.1.4'
    'H' 'H' 0.0000 0.0000
                         'International Tables Vol C Tables 4.2.6.8 and 6.1.1.4'
    'N' 'N' 0.0061 0.0033
                         'International Tables Vol C Tables 4.2.6.8 and 6.1.1.4'
    'O' 'O' 0.0106 0.0060
                         'International Tables Vol C Tables 4.2.6.8 and 6.1.1.4'
    'S' 'S' 0.1246 0.1234
                         'International Tables Vol C Tables 4.2.6.8 and 6.1.1.4'
_computing_data_collection     'CrysAlis PRO (Agilent, 2012)'
_computing_cell_refinement     'CrysAlis PRO (Agilent, 2012)'
_computing_data_reduction     'CrysAlis PRO (Agilent, 2012)'
_computing_structure_solution     'SIR92 (Altomare <i>et al.</i>, 1993)'
_computing_structure_refinement
                      'SHELXL97 (Sheldrick, 2008) within WinGX (Farrugia, 2012)'
_computing_molecular_graphics     'PLATON (Spek, 2009)'
_computing_publication_material     'PLATON (Spek, 2009)'
loop_
    _atom_site_type_symbol
    _atom_site_label
    _atom_site_fract_x
    _atom_site_fract_y
    _atom_site_fract_z
    _atom_site_U_iso_or_equiv
    _atom_site_thermal_displace_type
    _atom_site_calc_flag
    _atom_site_refinement_flags
    _atom_site_occupancy
    S S1A 0.33370(9) 0.09248(2) 0.49476(9) 0.0225(2) Uani . . 1.000
    O O11A 0.4293(3) 0.11377(7) 0.6420(3) 0.0308(7) Uani . . 1.000
    O O12A 0.1986(3) 0.06331(7) 0.4858(3) 0.0300(7) Uani . . 1.000
    N N1A 0.0333(4) 0.16571(9) 0.1560(3) 0.0347(9) Uani . . 1.000
    N N2A 0.2414(3) 0.13221(8) 0.3706(3) 0.0279(8) Uani . . 1.000
    N N3A 0.0595(4) 0.09249(9) 0.1533(3) 0.0318(8) Uani . . 1.000
    N N41A 0.8562(4) 0.00864(9) 0.2912(4) 0.0352(9) Uani . . 1.000
    C C2A 0.1081(4) 0.12918(10) 0.2241(4) 0.0271(9) Uani . . 1.000
    C C4A -0.0789(5) 0.09197(13) 0.0121(4) 0.0394(11) Uani . . 1.000
    C C5A -0.1668(5) 0.12839(15) -0.0589(4) 0.0487(13) Uani . . 1.000
    C C6A -0.1059(5) 0.16547(14) 0.0136(4) 0.0460(14) Uani . . 1.000
    C C11A 0.4832(4) 0.06863(9) 0.4269(4) 0.0209(8) Uani . . 1.000
    C C21A 0.4332(4) 0.03461(10) 0.3223(4) 0.0281(9) Uani . . 1.000
    C C31A 0.5563(4) 0.01481(10) 0.2778(4) 0.0306(10) Uani . . 1.000
    C C41A 0.7336(4) 0.02831(9) 0.3364(4) 0.0257(9) Uani . . 1.000
    C C42A -0.1332(6) 0.05060(14) -0.0664(5) 0.0582(16) Uani . . 1.000
    C C51A 0.7806(4) 0.06280(10) 0.4394(4) 0.0279(9) Uani . . 1.000
    C C61A 0.6577(4) 0.08258(9) 0.4841(4) 0.0250(9) Uani . . 1.000
    C C62A -0.1833(7) 0.20700(16) -0.0541(6) 0.0709(17) Uani . . 1.000
    O O2 0.5067(5) 0.25084(9) 0.7126(4) 0.0712(11) Uani . . 1.000
    O O11 0.1194(4) 0.24106(9) 0.2706(4) 0.0589(11) Uani . . 1.000
    O O12 0.2967(4) 0.21077(8) 0.4967(4) 0.0606(10) Uani . . 1.000
    O O31 0.8156(5) 0.34132(12) 0.8480(5) 0.0813(16) Uani . . 1.000
    O O32 0.6599(6) 0.30963(12) 0.9593(4) 0.0868(16) Uani . . 1.000
    O O51 0.3439(7) 0.42888(10) 0.4234(4) 0.0993(19) Uani . . 1.000
    O O52 0.1099(6) 0.39640(11) 0.2632(5) 0.0763(16) Uani . . 1.000
    N N3 0.6791(5) 0.32438(11) 0.8427(5) 0.0557(15) Uani . . 1.000
    N N5 0.2539(7) 0.39791(10) 0.3752(5) 0.0568(16) Uani . . 1.000
    C C1 0.3126(5) 0.28407(11) 0.4776(5) 0.0429(11) Uani . . 1.000
    C C2 0.4505(6) 0.28519(11) 0.6290(5) 0.0462(15) Uani . . 1.000
    C C3 0.5295(6) 0.32354(12) 0.6872(5) 0.0456(14) Uani . . 1.000
    C C4 0.4725(6) 0.36005(11) 0.6024(5) 0.0483(15) Uani . . 1.000
    C C5 0.3300(6) 0.35804(11) 0.4587(5) 0.0485(14) Uani . . 1.000
    C C6 0.2494(6) 0.32095(11) 0.3902(5) 0.0464(15) Uani . . 1.000
    C C11 0.2342(6) 0.24260(11) 0.4069(6) 0.0489(15) Uani . . 1.000
    H H1A 0.07050 0.18920 0.20720 0.0420 Uiso . R 1.000
    H H2A 0.26120 0.15340 0.41760 0.0330 Uiso . R 1.000
    H H5A -0.26560 0.12730 -0.15450 0.0580 Uiso calc R 1.000
    H H21A 0.31660 0.02540 0.28290 0.0340 Uiso calc R 1.000
    H H31A 0.52240 -0.00780 0.20800 0.0370 Uiso calc R 1.000
    H H41A 0.83560 -0.01550 0.26240 0.0420 Uiso . R 1.000
    H H42A 0.95960 0.01430 0.34240 0.0420 Uiso . R 1.000
    H H43A -0.17740 0.03360 -0.00190 0.0870 Uiso calc R 1.000
    H H44A -0.03300 0.03720 -0.07680 0.0870 Uiso calc R 1.000
    H H45A -0.22420 0.05430 -0.17100 0.0870 Uiso calc R 1.000
    H H51A 0.89660 0.07240 0.47790 0.0330 Uiso calc R 1.000
    H H61A 0.69090 0.10540 0.55300 0.0300 Uiso calc R 1.000
    H H63A -0.15940 0.22670 0.03180 0.1070 Uiso calc R 1.000
    H H64A -0.30880 0.20420 -0.11010 0.1070 Uiso calc R 1.000
    H H65A -0.13110 0.21660 -0.12740 0.1070 Uiso calc R 1.000
    H H4 0.52880 0.38530 0.64130 0.0580 Uiso calc R 1.000
    H H6 0.15680 0.32050 0.29020 0.0560 Uiso calc R 1.000
    H H12 0.38970 0.21900 0.59520 0.0730 Uiso . R 1.000
loop_
    _atom_site_aniso_label
    _atom_site_aniso_U_11
    _atom_site_aniso_U_22
    _atom_site_aniso_U_33
    _atom_site_aniso_U_12
    _atom_site_aniso_U_13
    _atom_site_aniso_U_23
    S1A 0.0178(4) 0.0252(4) 0.0234(4) 0.0015(3) 0.0066(3) 0.0017(3)
    O11A 0.0251(11) 0.0396(13) 0.0253(12) 0.0024(10) 0.0069(10) -0.0038(10)
    O12A 0.0210(11) 0.0346(12) 0.0356(13) -0.0023(9) 0.0122(10) 0.0024(10)
    N1A 0.0303(15) 0.0369(15) 0.0354(16) 0.0092(13) 0.0108(13) 0.0082(13)
    N2A 0.0235(13) 0.0207(13) 0.0324(15) 0.0026(10) 0.0026(12) -0.0014(11)
    N3A 0.0270(14) 0.0381(15) 0.0263(14) -0.0019(12) 0.0057(12) 0.0023(12)
    N41A 0.0307(15) 0.0290(14) 0.0512(18) 0.0007(12) 0.0215(14) -0.0033(13)
    C2A 0.0186(15) 0.0354(17) 0.0270(16) 0.0058(13) 0.0083(13) 0.0074(13)
    C4A 0.0289(18) 0.061(2) 0.0254(17) -0.0095(17) 0.0071(14) 0.0030(17)
    C5A 0.031(2) 0.079(3) 0.0253(18) 0.003(2) -0.0016(16) 0.0090(19)
    C6A 0.0322(19) 0.068(3) 0.034(2) 0.0196(19) 0.0082(17) 0.0169(19)
    C11A 0.0166(14) 0.0206(14) 0.0250(15) 0.0019(11) 0.0072(12) 0.0044(12)
    C21A 0.0212(15) 0.0263(16) 0.0347(18) -0.0045(13) 0.0082(14) -0.0025(13)
    C31A 0.0294(17) 0.0221(15) 0.0396(19) -0.0044(13) 0.0123(15) -0.0081(14)
    C41A 0.0272(16) 0.0236(15) 0.0284(16) 0.0042(13) 0.0129(14) 0.0064(13)
    C42A 0.060(3) 0.067(3) 0.033(2) -0.024(2) 0.001(2) -0.004(2)
    C51A 0.0195(15) 0.0312(16) 0.0329(17) -0.0036(13) 0.0098(13) -0.0001(14)
    C61A 0.0220(15) 0.0237(15) 0.0271(16) -0.0026(12) 0.0067(13) -0.0022(12)
    C62A 0.065(3) 0.076(3) 0.059(3) 0.040(3) 0.009(2) 0.028(3)
    O2 0.074(2) 0.0400(16) 0.072(2) 0.0168(16) -0.0036(18) 0.0058(15)
    O11 0.068(2) 0.0378(16) 0.0570(19) 0.0118(14) 0.0079(17) 0.0055(14)
    O12 0.076(2) 0.0265(13) 0.0627(19) 0.0072(14) 0.0075(17) 0.0003(13)
    O31 0.055(2) 0.092(3) 0.107(3) 0.006(2) 0.042(2) -0.017(2)
    O32 0.116(3) 0.083(3) 0.055(2) -0.032(2) 0.025(2) -0.0023(19)
    O51 0.220(5) 0.0320(17) 0.057(2) -0.005(2) 0.065(3) 0.0031(15)
    O52 0.096(3) 0.067(2) 0.085(3) 0.039(2) 0.056(2) 0.041(2)
    N3 0.065(3) 0.0376(19) 0.074(3) 0.0023(18) 0.037(2) -0.0111(18)
    N5 0.116(4) 0.0297(18) 0.050(2) 0.010(2) 0.060(2) 0.0088(16)
    C1 0.055(2) 0.0275(18) 0.053(2) 0.0116(17) 0.028(2) 0.0029(16)
    C2 0.059(3) 0.0238(17) 0.065(3) 0.0117(17) 0.034(2) 0.0045(17)
    C3 0.059(3) 0.036(2) 0.050(2) 0.0036(18) 0.030(2) -0.0050(17)
    C4 0.080(3) 0.0228(17) 0.064(3) -0.0029(18) 0.052(3) -0.0022(17)
    C5 0.085(3) 0.0319(19) 0.048(2) 0.016(2) 0.047(2) 0.0092(17)
    C6 0.071(3) 0.0259(18) 0.064(3) 0.0116(18) 0.050(2) 0.0054(17)
    C11 0.060(3) 0.0249(18) 0.070(3) 0.0087(18) 0.034(2) 0.0028(18)
_geom_special_details
;
Bond distances, angles <i>etc</i>. have been calculated using the rounded
fractional coordinates. All su's are estimated from the variances of the
(full) variance-covariance matrix. The cell e.s.d.'s are taken into account in
the estimation of distances, angles and torsion angles
;
loop_
    _geom_bond_atom_site_label_1
    _geom_bond_atom_site_label_2
    _geom_bond_site_symmetry_1
    _geom_bond_site_symmetry_2
    _geom_bond_distance
    _geom_bond_publ_flag
    S1A O11A . . 1.430(3) no
    S1A O12A . . 1.426(3) no
    S1A N2A . . 1.673(3) no
    S1A C11A . . 1.736(3) no
    O2 C2 . . 1.314(5) no
    O11 C11 . . 1.230(6) no
    O12 C11 . . 1.281(5) no
    O31 N3 . . 1.225(6) no
    O32 N3 . . 1.213(6) no
    O51 N5 . . 1.214(6) no
    O52 N5 . . 1.226(7) no
    O12 H12 . . 0.9600 no
    N1A C6A . . 1.352(5) no
    N1A C2A . . 1.356(4) no
    N2A C2A . . 1.357(4) no
    N3A C4A . . 1.342(5) no
    N3A C2A . . 1.325(4) no
    N41A C41A . . 1.369(5) no
    N1A H1A . . 0.8800 no
    N2A H2A . . 0.7800 no
    N41A H42A . . 0.8100 no
    N41A H41A . . 0.8100 no
    N3 C3 . . 1.467(6) no
    N5 C5 . . 1.494(5) no
    C4A C5A . . 1.393(6) no
    C4A C42A . . 1.489(6) no
    C5A C6A . . 1.357(6) no
    C6A C62A . . 1.501(7) no
    C11A C61A . . 1.393(5) no
    C11A C21A . . 1.397(4) no
    C21A C31A . . 1.371(5) no
    C31A C41A . . 1.409(5) no
    C41A C51A . . 1.400(4) no
    C51A C61A . . 1.370(5) no
    C5A H5A . . 0.9300 no
    C21A H21A . . 0.9300 no
    C31A H31A . . 0.9300 no
    C42A H45A . . 0.9600 no
    C42A H43A . . 0.9600 no
    C42A H44A . . 0.9600 no
    C51A H51A . . 0.9300 no
    C61A H61A . . 0.9300 no
    C62A H63A . . 0.9600 no
    C62A H64A . . 0.9600 no
    C62A H65A . . 0.9600 no
    C1 C6 . . 1.406(5) no
    C1 C11 . . 1.508(5) no
    C1 C2 . . 1.400(6) no
    C2 C3 . . 1.396(6) no
    C3 C4 . . 1.378(5) no
    C4 C5 . . 1.374(6) no
    C5 C6 . . 1.386(5) no
    C4 H4 . . 0.9300 no
    C6 H6 . . 0.9300 no
loop_
    _geom_angle_atom_site_label_1
    _geom_angle_atom_site_label_2
    _geom_angle_atom_site_label_3
    _geom_angle_site_symmetry_1
    _geom_angle_site_symmetry_2
    _geom_angle_site_symmetry_3
    _geom_angle
    _geom_angle_publ_flag
    O11A S1A O12A . . . 120.36(15) no
    O11A S1A N2A . . . 101.75(13) no
    O11A S1A C11A . . . 108.98(16) no
    O12A S1A N2A . . . 108.57(14) no
    O12A S1A C11A . . . 108.88(15) no
    N2A S1A C11A . . . 107.50(14) no
    C11 O12 H12 . . . 110.00 no
    C2A N1A C6A . . . 119.7(3) no
    S1A N2A C2A . . . 125.8(2) no
    C2A N3A C4A . . . 117.2(3) no
    C6A N1A H1A . . . 120.00 no
    C2A N1A H1A . . . 120.00 no
    C2A N2A H2A . . . 121.00 no
    S1A N2A H2A . . . 111.00 no
    H41A N41A H42A . . . 116.00 no
    C41A N41A H42A . . . 117.00 no
    C41A N41A H41A . . . 117.00 no
    O31 N3 C3 . . . 117.6(4) no
    O32 N3 C3 . . . 118.8(4) no
    O31 N3 O32 . . . 123.6(5) no
    O51 N5 C5 . . . 116.2(4) no
    O52 N5 C5 . . . 117.8(4) no
    O51 N5 O52 . . . 126.1(4) no
    N2A C2A N3A . . . 120.9(3) no
    N1A C2A N3A . . . 123.3(3) no
    N1A C2A N2A . . . 115.8(3) no
    C5A C4A C42A . . . 121.4(3) no
    N3A C4A C42A . . . 116.9(4) no
    N3A C4A C5A . . . 121.7(4) no
    C4A C5A C6A . . . 118.9(3) no
    N1A C6A C5A . . . 118.9(4) no
    N1A C6A C62A . . . 116.9(4) no
    C5A C6A C62A . . . 124.2(4) no
    C21A C11A C61A . . . 119.8(3) no
    S1A C11A C21A . . . 121.0(3) no
    S1A C11A C61A . . . 119.1(2) no
    C11A C21A C31A . . . 119.9(3) no
    C21A C31A C41A . . . 120.8(3) no
    C31A C41A C51A . . . 118.4(3) no
    N41A C41A C51A . . . 120.8(3) no
    N41A C41A C31A . . . 120.8(3) no
    C41A C51A C61A . . . 120.8(3) no
    C11A C61A C51A . . . 120.3(3) no
    C6A C5A H5A . . . 121.00 no
    C4A C5A H5A . . . 121.00 no
    C11A C21A H21A . . . 120.00 no
    C31A C21A H21A . . . 120.00 no
    C41A C31A H31A . . . 120.00 no
    C21A C31A H31A . . . 120.00 no
    C4A C42A H43A . . . 109.00 no
    C4A C42A H45A . . . 110.00 no
    C4A C42A H44A . . . 109.00 no
    H44A C42A H45A . . . 109.00 no
    H43A C42A H44A . . . 110.00 no
    H43A C42A H45A . . . 109.00 no
    C61A C51A H51A . . . 120.00 no
    C41A C51A H51A . . . 120.00 no
    C51A C61A H61A . . . 120.00 no
    C11A C61A H61A . . . 120.00 no
    H64A C62A H65A . . . 109.00 no
    C6A C62A H64A . . . 109.00 no
    C6A C62A H65A . . . 110.00 no
    H63A C62A H64A . . . 110.00 no
    H63A C62A H65A . . . 109.00 no
    C6A C62A H63A . . . 109.00 no
    C2 C1 C6 . . . 120.8(3) no
    C2 C1 C11 . . . 119.3(3) no
    C6 C1 C11 . . . 120.0(4) no
    O2 C2 C3 . . . 120.9(4) no
    C1 C2 C3 . . . 118.3(3) no
    O2 C2 C1 . . . 120.8(3) no
    N3 C3 C2 . . . 118.2(4) no
    C2 C3 C4 . . . 122.0(4) no
    N3 C3 C4 . . . 119.7(4) no
    C3 C4 C5 . . . 117.9(4) no
    N5 C5 C6 . . . 118.3(4) no
    C4 C5 C6 . . . 123.3(4) no
    N5 C5 C4 . . . 118.4(3) no
    C1 C6 C5 . . . 117.5(4) no
    O11 C11 C1 . . . 119.8(4) no
    O12 C11 C1 . . . 115.7(4) no
    O11 C11 O12 . . . 124.5(4) no
    C3 C4 H4 . . . 121.00 no
    C5 C4 H4 . . . 121.00 no
    C1 C6 H6 . . . 121.00 no
    C5 C6 H6 . . . 121.00 no
loop_
    _geom_torsion_atom_site_label_1
    _geom_torsion_atom_site_label_2
    _geom_torsion_atom_site_label_3
    _geom_torsion_atom_site_label_4
    _geom_torsion_site_symmetry_1
    _geom_torsion_site_symmetry_2
    _geom_torsion_site_symmetry_3
    _geom_torsion_site_symmetry_4
    _geom_torsion
    _geom_torsion_publ_flag
    N2A S1A C11A C61A . . . . 89.7(3) no
    O11A S1A N2A C2A . . . . -165.7(3) no
    O11A S1A C11A C21A . . . . 157.1(3) no
    O12A S1A C11A C21A . . . . 24.1(3) no
    O12A S1A C11A C61A . . . . -152.9(3) no
    O12A S1A N2A C2A . . . . -37.7(3) no
    C11A S1A N2A C2A . . . . 79.9(3) no
    O11A S1A C11A C61A . . . . -19.9(3) no
    N2A S1A C11A C21A . . . . -93.4(3) no
    C2A N1A C6A C62A . . . . 179.4(4) no
    C6A N1A C2A N3A . . . . 4.6(6) no
    C6A N1A C2A N2A . . . . -176.9(3) no
    C2A N1A C6A C5A . . . . -0.6(6) no
    S1A N2A C2A N1A . . . . 169.1(2) no
    S1A N2A C2A N3A . . . . -12.3(5) no
    C4A N3A C2A N1A . . . . -4.6(5) no
    C2A N3A C4A C42A . . . . -179.8(4) no
    C4A N3A C2A N2A . . . . 176.9(3) no
    C2A N3A C4A C5A . . . . 0.9(6) no
    O32 N3 C3 C4 . . . . 125.6(5) no
    O31 N3 C3 C4 . . . . -52.1(6) no
    O32 N3 C3 C2 . . . . -55.2(6) no
    O31 N3 C3 C2 . . . . 127.1(5) no
    O51 N5 C5 C6 . . . . -168.2(5) no
    O52 N5 C5 C4 . . . . -167.5(5) no
    O52 N5 C5 C6 . . . . 10.2(7) no
    O51 N5 C5 C4 . . . . 14.1(7) no
    N3A C4A C5A C6A . . . . 2.8(6) no
    C42A C4A C5A C6A . . . . -176.5(4) no
    C4A C5A C6A N1A . . . . -2.9(6) no
    C4A C5A C6A C62A . . . . 177.1(4) no
    S1A C11A C21A C31A . . . . -176.2(3) no
    C61A C11A C21A C31A . . . . 0.7(5) no
    C21A C11A C61A C51A . . . . -0.7(5) no
    S1A C11A C61A C51A . . . . 176.4(3) no
    C11A C21A C31A C41A . . . . 0.0(5) no
    C21A C31A C41A N41A . . . . -179.7(3) no
    C21A C31A C41A C51A . . . . -0.9(5) no
    C31A C41A C51A C61A . . . . 1.0(5) no
    N41A C41A C51A C61A . . . . 179.7(3) no
    C41A C51A C61A C11A . . . . -0.2(5) no
    C6 C1 C2 O2 . . . . 178.3(5) no
    C6 C1 C2 C3 . . . . -3.2(7) no
    C11 C1 C2 O2 . . . . -3.0(7) no
    C11 C1 C2 C3 . . . . 175.5(4) no
    C2 C1 C6 C5 . . . . 0.8(7) no
    C11 C1 C6 C5 . . . . -178.0(4) no
    C2 C1 C11 O11 . . . . -176.3(5) no
    C2 C1 C11 O12 . . . . 3.0(7) no
    C6 C1 C11 O11 . . . . 2.5(7) no
    C6 C1 C11 O12 . . . . -178.3(4) no
    O2 C2 C3 N3 . . . . 1.2(7) no
    O2 C2 C3 C4 . . . . -179.6(5) no
    C1 C2 C3 N3 . . . . -177.4(4) no
    C1 C2 C3 C4 . . . . 1.9(7) no
    N3 C3 C4 C5 . . . . -178.9(4) no
    C2 C3 C4 C5 . . . . 1.9(7) no
    C3 C4 C5 N5 . . . . 173.0(5) no
    C3 C4 C5 C6 . . . . -4.6(8) no
    N5 C5 C6 C1 . . . . -174.3(4) no
    C4 C5 C6 C1 . . . . 3.3(8) no
loop_
    _geom_hbond_atom_site_label_D
    _geom_hbond_atom_site_label_H
    _geom_hbond_atom_site_label_A
    _geom_hbond_site_symmetry_A
    _geom_hbond_distance_DH
    _geom_hbond_distance_HA
    _geom_hbond_distance_DA
    _geom_hbond_angle_DHA
    _geom_hbond_publ_flag
    N1A H1A O11 . 0.88 1.75 2.617(4) 168 yes
    N2A H2A O12 . 0.78 1.95 2.729(4) 170 yes
    O12 H12 O2 . 0.96 1.52 2.416(5) 154 yes
    N41A H41A O51 2_645 0.81 2.50 3.248(5) 153 yes
    N41A H42A O12A 1_655 0.81 2.46 3.202(4) 152 yes
    C5A H5A O11A 1_454 0.93 2.51 3.408(5) 163 no
    C51A H51A O12A 1_655 0.93 2.46 3.280(4) 147 no
    C61A H61A O11A . 0.93 2.56 2.916(4) 103 no
    C62A H63A O11 . 0.96 2.51 3.218(6) 131 no
    C62A H64A O2 1_454 0.96 2.29 2.960(7) 127 no
_iucr_refine_instructions_details
;
TITL gs12gs24_SMAZDNSA(2)
CELL  0.71073   8.1691  32.0736   8.9869   90.000  112.258   90.000
ZERR     4.00   0.0003   0.0009   0.0003    0.000    0.005    0.000
LATT   1
SYMM  - X, 1/2 + Y, 1/2 - Z
SFAC  C    H    N    O    S
UNIT  76   72   24   36   4
MERG   2
OMIT    -4.00  52.00
FMAP   2
PLAN   10
ACTA
BOND   $H
L.S.   20
WGHT    0.047200    4.245400
FVAR       3.01294
O2    4    0.506707    0.250837    0.712609    11.00000    0.07412    0.04000 =
         0.07175    0.00581   -0.00363    0.01678
O11   4    0.119400    0.241057    0.270633    11.00000    0.06841    0.03783 =
         0.05704    0.00550    0.00787    0.01181
O12   4    0.296718    0.210775    0.496699    11.00000    0.07640    0.02651 =
         0.06270    0.00028    0.00748    0.00720
AFIX   3
H12   2    0.389718    0.219045    0.595199    11.00000   -1.20000
AFIX   0
O51   4    0.343862    0.428876    0.423380    11.00000    0.22005    0.03202 =
         0.05671    0.00313    0.06522   -0.00495
O52   4    0.109877    0.396396    0.263236    11.00000    0.09626    0.06688 =
         0.08502    0.04080    0.05601    0.03929
N5    3    0.253900    0.397915    0.375173    11.00000    0.11586    0.02965 =
         0.05044    0.00879    0.05990    0.00963
C1    1    0.312573    0.284067    0.477585    11.00000    0.05465    0.02753 =
         0.05341    0.00288    0.02762    0.01164
C2    1    0.450490    0.285187    0.629038    11.00000    0.05942    0.02376 =
         0.06451    0.00451    0.03403    0.01173
C3    1    0.529460    0.323543    0.687151    11.00000    0.05851    0.03553 =
         0.04960   -0.00496    0.03037    0.00359
C4    1    0.472531    0.360051    0.602425    11.00000    0.07984    0.02282 =
         0.06408   -0.00222    0.05248   -0.00295
AFIX  43
H4    2    0.528766    0.385255    0.641276    11.00000   -1.20000
AFIX   0
C5    1    0.329991    0.358037    0.458668    11.00000    0.08515    0.03193 =
         0.04753    0.00924    0.04686    0.01647
C6    1    0.249359    0.320947    0.390245    11.00000    0.07145    0.02594 =
         0.06444    0.00539    0.04959    0.01159
AFIX  43
H6    2    0.156829    0.320479    0.290219    11.00000   -1.20000
AFIX   0
C11   1    0.234249    0.242600    0.406937    11.00000    0.05974    0.02486 =
         0.06984    0.00278    0.03365    0.00868
S1A   5    0.333704    0.092479    0.494758    11.00000    0.01780    0.02521 =
         0.02339    0.00174    0.00657    0.00153
O11A  4    0.429283    0.113772    0.641955    11.00000    0.02513    0.03961 =
         0.02535   -0.00382    0.00685    0.00239
O12A  4    0.198648    0.063312    0.485805    11.00000    0.02103    0.03464 =
         0.03563    0.00242    0.01219   -0.00228
N1A   3    0.033323    0.165715    0.156008    11.00000    0.03033    0.03686 =
         0.03544    0.00822    0.01084    0.00915
AFIX   3
H1    2    0.070523    0.189245    0.207208    11.00000   -1.20000
AFIX   0
N2A   3    0.241396    0.132209    0.370605    11.00000    0.02350    0.02066 =
         0.03243   -0.00137    0.00262    0.00263
AFIX   3
H2A   2    0.261196    0.153399    0.417605    11.00000   -1.20000
AFIX   0
N3A   3    0.059475    0.092490    0.153319    11.00000    0.02700    0.03809 =
         0.02629    0.00234    0.00571   -0.00191
N41A  3    0.856233    0.008637    0.291218    11.00000    0.03070    0.02901 =
         0.05116   -0.00326    0.02154    0.00071
AFIX   3
H41A  2    0.835633   -0.015473    0.262418    11.00000   -1.20000
H42A  2    0.959633    0.014327    0.342418    11.00000   -1.20000
AFIX   0
C2A   1    0.108064    0.129184    0.224118    11.00000    0.01861    0.03536 =
         0.02696    0.00744    0.00827    0.00583
C4A   1   -0.078930    0.091971    0.012056    11.00000    0.02892    0.06052 =
         0.02538    0.00305    0.00708   -0.00948
C5A   1   -0.166814    0.128391   -0.058946    11.00000    0.03112    0.07881 =
         0.02533    0.00904   -0.00164    0.00326
AFIX  43
H5A   2   -0.265616    0.127313   -0.154490    11.00000   -1.20000
AFIX   0
C6A   1   -0.105887    0.165470    0.013593    11.00000    0.03215    0.06759 =
         0.03377    0.01690    0.00825    0.01959
C11A  1    0.483208    0.068631    0.426884    11.00000    0.01655    0.02058 =
         0.02497    0.00437    0.00723    0.00195
C21A  1    0.433204    0.034610    0.322321    11.00000    0.02116    0.02629 =
         0.03469   -0.00247    0.00824   -0.00447
AFIX  43
H21A  2    0.316576    0.025395    0.282947    11.00000   -1.20000
AFIX   0
C31A  1    0.556350    0.014807    0.277775    11.00000    0.02935    0.02211 =
         0.03964   -0.00814    0.01229   -0.00440
AFIX  43
H31A  2    0.522406   -0.007816    0.207996    11.00000   -1.20000
AFIX   0
C41A  1    0.733639    0.028313    0.336420    11.00000    0.02721    0.02355 =
         0.02839    0.00642    0.01294    0.00417
C42A  1   -0.133215    0.050597   -0.066354    11.00000    0.05977    0.06738 =
         0.03283   -0.00447    0.00138   -0.02424
AFIX 137
H43A  2   -0.177372    0.033592   -0.001886    11.00000   -1.50000
H44A  2   -0.033028    0.037186   -0.076762    11.00000   -1.50000
H45A  2   -0.224240    0.054340   -0.170965    11.00000   -1.50000
AFIX   0
C51A  1    0.780574    0.062798    0.439358    11.00000    0.01953    0.03118 =
         0.03289   -0.00013    0.00983   -0.00362
AFIX  43
H51A  2    0.896609    0.072415    0.477874    11.00000   -1.20000
AFIX   0
C61A  1    0.657715    0.082584    0.484144    11.00000    0.02199    0.02372 =
         0.02715   -0.00222    0.00670   -0.00260
AFIX  43
H61A  2    0.690925    0.105402    0.552992    11.00000   -1.20000
AFIX   0
C62A  1   -0.183277    0.206995   -0.054119    11.00000    0.06540    0.07627 =
         0.05922    0.02788    0.00950    0.03961
AFIX 137
H63A  2   -0.159388    0.226745    0.031817    11.00000   -1.50000
H64A  2   -0.308808    0.204249   -0.110086    11.00000   -1.50000
H65A  2   -0.131138    0.216554   -0.127399    11.00000   -1.50000
AFIX   0
O31   4    0.815559    0.341317    0.848041    11.00000    0.05547    0.09249 =
         0.10668   -0.01739    0.04240    0.00571
O32   4    0.659925    0.309629    0.959286    11.00000    0.11564    0.08309 =
         0.05503   -0.00226    0.02526   -0.03225
N3    3    0.679075    0.324375    0.842659    11.00000    0.06453    0.03763 =
         0.07390   -0.01115    0.03653    0.00230
HKLF 4
REM  gs12gs24_SMAZDNSA(2)
REM R1 =  0.0703 for   3645 Fo > 4sig(Fo)  and  0.0836 for all   4264 data
REM    318 parameters refined using      0 restraints
END
WGHT      0.0459      4.3018
REM Highest difference peak  0.866,  deepest hole -0.507,  1-sigma level  0.063
Q1    1   0.4967  0.4256  0.4556  11.00000  0.05    0.63
Q2    1   0.3780  0.3997  0.4327  11.00000  0.05    0.58
Q3    1   0.7776  0.2909  1.0009  11.00000  0.05    0.42
Q4    1   0.9062  0.3507  0.9282  11.00000  0.05    0.37
Q5    1   0.5841  0.3568  0.6469  11.00000  0.05    0.36
Q6    1   0.4087  0.0854  0.4204  11.00000  0.05    0.34
Q7    1   0.4433  0.3582  0.5065  11.00000  0.05    0.33
Q8    1   0.7793  0.3122  0.8976  11.00000  0.05    0.27
Q9    1   0.4254  0.2815  0.5265  11.00000  0.05    0.26
Q10   1   0.6286  0.3167  0.7406  11.00000  0.05    0.25
;
