# Supplementary material for: 2-(4-Amino­benzene­sulfonamido)-4,6-dimethyl­pyrimidin-1-ium 2-carb­oxy-4,6-dinitro­phenolate
Source: Acta Crystallogr Sect E Struct Rep Online. 2013 Mar 2;69(Pt 4):o472. doi: 10.1107/S1600536813005631 (PMC3629512; doi:10.1107/S1600536813005631)
Supplement: Supplementary file 2 [file e-69-0o472-Isup2.hkl]

# 
# h,k,l, Fc-squared, Fo-squared, sigma(Fo-squared) and status flag 
# 
data_I
_shelx_title ' gs12gs24_SMAZDNSA(2)' 
_shelx_refln_list_code          4 
_shelx_F_calc_maximum      332.71 
_exptl_crystal_F_000      1048.00 
_reflns_d_resolution_high  0.8107 
 
loop_ 
 _symmetry_equiv_pos_as_xyz 
 'x, y, z' 
 '-x, y+1/2, -z+1/2' 
 '-x, -y, -z' 
 'x, -y-1/2, z-1/2' 
 
_cell_length_a     8.1691 
_cell_length_b    32.0736 
_cell_length_c     8.9869 
_cell_angle_alpha  90.000 
_cell_angle_beta  112.258 
_cell_angle_gamma  90.000 
 
_shelx_F_squared_multiplier     1.000 
 
loop_ 
 _refln_index_h 
 _refln_index_k 
 _refln_index_l 
 _refln_F_squared_calc 
 _refln_F_squared_meas 
 _refln_F_squared_sigma 
 _refln_observed_status 
   2   0   0     9093.24     9786.01     87.11 o 
   3   0   0     2041.14     2429.18     42.53 o 
   4   0   0       37.46       18.83      6.11 o 
   5   0   0     2505.34     2715.45     94.99 o 
   6   0   0      553.90      542.21     25.31 o 
   7   0   0      207.39      270.00     19.80 o 
   8   0   0      387.13      428.66     58.61 o 
   9   0   0      860.51     1037.29     74.77 o 
   2   1   0     1844.03     1952.82     20.58 o 
   3   1   0       59.58       68.73      5.30 o 
   4   1   0     1240.12     1237.29     20.00 o 
   5   1   0     1247.46     1277.65     25.42 o 
   6   1   0       84.63      137.64     10.00 o 
   7   1   0        1.09        7.49      5.70 o 
   8   1   0       39.01       36.24     14.39 o 
   9   1   0       16.71       24.81     13.32 o 
   2   2   0       65.97      166.85      5.41 o 
   3   2   0       54.56       84.98      5.13 o 
   4   2   0      451.77      385.50     12.48 o 
   5   2   0      391.37      337.19     13.11 o 
   6   2   0       13.86        8.62      5.31 o 
   7   2   0        1.22        6.72      6.27 o 
   8   2   0       67.79       77.88      9.27 o 
   9   2   0       64.05       47.87     12.20 o 
   1   3   0     1935.45     2004.10     20.20 o 
   2   3   0     4989.71     5210.20     40.57 o 
   3   3   0     1029.34     1078.11     17.82 o 
   4   3   0       16.25        2.93      4.29 o 
   5   3   0        5.54        4.34      4.73 o 
   6   3   0       50.63       53.23      7.86 o 
   7   3   0      601.01      628.88     21.19 o 
   8   3   0      273.78      307.32     16.52 o 
   9   3   0       14.43        7.93      9.73 o 
   1   4   0     1479.27     1230.38     17.68 o 
   2   4   0      398.73      307.91      7.05 o 
   3   4   0     2873.64     2813.24     29.12 o 
   4   4   0      429.26      505.27     14.65 o 
   5   4   0        8.34       16.92      5.17 o 
   6   4   0       27.25       26.44      6.33 o 
   7   4   0      612.69      621.44     30.05 o 
   8   4   0       77.55       87.46     10.05 o 
   9   4   0      154.28      183.68     20.27 o 
   1   5   0     1501.27     1599.56     28.09 o 
   2   5   0      272.99      207.31      5.78 o 
   3   5   0       23.47       39.81      3.90 o 
   4   5   0      301.86      315.54     11.95 o 
   5   5   0      913.45      947.48     22.51 o 
   6   5   0        7.87       12.64      5.76 o 
   7   5   0      425.35      427.92     18.91 o 
   8   5   0       34.92       30.75      6.98 o 
   9   5   0      140.56      141.93     28.88 o 
   0   6   0     8266.76     8333.68     72.89 o 
   1   6   0      493.51      676.50     14.52 o 
   2   6   0      151.46      104.04     10.08 o 
   3   6   0      303.33      369.90      9.16 o 
   4   6   0      268.67      201.79      8.06 o 
   5   6   0      543.30      622.09     18.46 o 
   6   6   0      257.49      216.08     13.93 o 
   7   6   0     1352.68     1297.15     37.54 o 
   8   6   0      127.75      133.89     13.14 o 
   9   6   0      183.36      182.47     20.30 o 
   1   7   0    32273.39    32461.93    273.60 o 
   2   7   0       18.35       21.99      4.21 o 
   3   7   0      602.69      619.75     11.91 o 
   4   7   0      411.30      365.44     10.49 o 
   5   7   0      265.26      267.51     12.56 o 
   6   7   0      407.01      342.57     17.62 o 
   7   7   0        0.95       23.29     13.76 o 
   8   7   0      353.18      390.22     18.47 o 
   9   7   0        3.63        7.60     19.87 o 
   0   8   0      127.22      334.45      8.11 o 
   1   8   0      202.74      188.52      4.31 o 
   2   8   0     2818.79     3072.24     30.93 o 
   3   8   0     3684.15     3273.74     40.58 o 
   4   8   0      148.79      167.84      7.28 o 
   5   8   0      143.69      135.77     12.11 o 
   6   8   0      503.51      582.96     19.91 o 
   7   8   0      644.84      638.99     21.92 o 
   8   8   0      100.38       94.63     15.79 o 
   9   8   0        0.31       24.83     12.34 o 
   1   9   0      390.00      411.05      6.61 o 
   2   9   0        1.88       12.39      3.87 o 
   3   9   0      240.56      202.56     10.51 o 
   4   9   0      135.37      138.55      6.75 o 
   5   9   0      203.32      178.57      8.39 o 
   6   9   0       14.68       12.56      6.13 o 
   7   9   0      696.63      622.74     25.55 o 
   8   9   0       18.07       23.05      7.39 o 
   9   9   0        6.21        8.39     10.03 o 
   0  10   0     1718.93     1716.84     20.66 o 
   1  10   0      489.73      627.24      8.35 o 
   2  10   0      253.38      275.16     22.63 o 
   3  10   0     8261.44     8125.62    104.22 o 
   4  10   0     1670.29     1706.30     30.16 o 
   5  10   0      686.68      569.57     18.67 o 
   6  10   0      124.61      131.17     12.29 o 
   7  10   0        2.31       48.36     10.01 o 
   8  10   0      473.34      395.99     19.14 o 
   9  10   0       70.03      111.79     17.42 o 
   1  11   0       49.65       34.74      2.48 o 
   2  11   0      689.24      779.04     24.90 o 
   3  11   0      489.06      669.22     17.69 o 
   4  11   0       18.58       28.70      4.75 o 
   5  11   0        8.68       16.72      6.13 o 
   6  11   0      128.04      124.96     11.81 o 
   7  11   0       47.22       76.19     11.22 o 
   8  11   0      106.26      128.66     12.00 o 
   0  12   0     6363.81     6283.84     50.79 o 
   1  12   0      497.13      638.19      9.24 o 
   2  12   0      831.49     1054.82     23.36 o 
   3  12   0      372.15      456.12     14.98 o 
   4  12   0      153.01      122.15     10.52 o 
   5  12   0      508.85      557.53     19.07 o 
   6  12   0     1096.22     1182.27     29.85 o 
   7  12   0      824.14      878.79     31.12 o 
   8  12   0        3.85        6.01      6.82 o 
   1  13   0      110.73       71.54      3.76 o 
   2  13   0     2743.40     2951.45     43.23 o 
   3  13   0       28.53       76.44      8.80 o 
   4  13   0      305.15      257.28     13.02 o 
   5  13   0      569.68      510.76     18.37 o 
   6  13   0      689.78      818.18     25.10 o 
   7  13   0      102.35       90.15     12.62 o 
   8  13   0       17.83       18.14     12.11 o 
   0  14   0      262.74      251.46      9.27 o 
   1  14   0      149.34      258.20      6.84 o 
   2  14   0     1406.56     1182.13     29.68 o 
   3  14   0       96.86      154.83     11.88 o 
   4  14   0        1.99       39.34     10.34 o 
   5  14   0      118.81       93.07      9.91 o 
   6  14   0      586.27      505.18     20.19 o 
   7  14   0       30.48       20.16      9.36 o 
   8  14   0        0.85       32.40     10.06 o 
   1  15   0      133.69       86.20      4.37 o 
   2  15   0     5390.24     5698.12     59.61 o 
   3  15   0      127.43      112.19     11.25 o 
   4  15   0     2084.87     2171.48     44.50 o 
   5  15   0      362.89      427.68     17.73 o 
   6  15   0       15.19        7.87      9.02 o 
   7  15   0      585.17      611.03     27.31 o 
   8  15   0       81.76      110.23     23.40 o 
   0  16   0       19.16       31.21      6.21 o 
   1  16   0      118.10       98.59      4.62 o 
   2  16   0        7.61       24.94      4.54 o 
   3  16   0     6741.73     7167.41    110.81 o 
   4  16   0      507.23      491.81     21.42 o 
   5  16   0      499.54      445.51     18.71 o 
   6  16   0      120.63       62.05      8.32 o 
   7  16   0       21.54       32.01     12.26 o 
   8  16   0      447.57      390.83     28.09 o 
   1  17   0      190.43      198.94      7.63 o 
   2  17   0     2336.67     2588.33     30.94 o 
   3  17   0      326.10      434.00     19.50 o 
   4  17   0      315.79      290.93     65.62 o 
   5  17   0        0.10       12.39     10.60 o 
   6  17   0        1.99        1.74      6.34 o 
   7  17   0      581.13      488.09     28.63 o 
   8  17   0       53.86       59.03     12.29 o 
   0  18   0      263.04      274.64     10.94 o 
   1  18   0     1483.07     1524.86     20.43 o 
   2  18   0       63.99       70.64      5.92 o 
   3  18   0      705.57      710.05     24.71 o 
   4  18   0       10.15       20.58      8.92 o 
   5  18   0      479.73      454.13     22.67 o 
   6  18   0       78.80       82.64     12.29 o 
   7  18   0      194.63      190.96     16.45 o 
   8  18   0       15.88       27.64     17.21 o 
   1  19   0     1011.57      958.43     14.81 o 
   2  19   0       64.43       86.02      6.19 o 
   3  19   0       29.52       47.62      9.89 o 
   4  19   0      227.88      227.58     14.75 o 
   5  19   0      458.94      425.91     22.40 o 
   6  19   0      100.36      105.03     11.78 o 
   7  19   0      115.05      138.89     19.42 o 
   8  19   0      111.37      120.47     18.11 o 
   0  20   0        9.97       -0.94      4.10 o 
   1  20   0      411.73      463.44     10.61 o 
   2  20   0       21.68       19.47      4.42 o 
   3  20   0       18.02        9.37      4.79 o 
   4  20   0      234.93      267.50     15.08 o 
   5  20   0       28.30       16.59      7.61 o 
   6  20   0      232.53      201.78     14.67 o 
   7  20   0       40.01       46.90     11.09 o 
   8  20   0        9.94       19.60     19.98 o 
   1  21   0       18.49       43.25      4.60 o 
   2  21   0       44.68       73.69      6.31 o 
   3  21   0        8.84       60.13     13.26 o 
   4  21   0      126.38      194.57     15.80 o 
   5  21   0        5.92       34.36      8.57 o 
   6  21   0       12.95       39.22      8.97 o 
   7  21   0        9.67        5.35      8.14 o 
   0  22   0        2.73       13.48      4.85 o 
   1  22   0       50.88       65.79      5.85 o 
   2  22   0      149.91      144.96      8.08 o 
   3  22   0     1866.14     1832.74     43.67 o 
   4  22   0      885.73      939.04     27.67 o 
   5  22   0      433.11      377.10     18.71 o 
   6  22   0      121.51      136.73     12.86 o 
   7  22   0      110.94      107.98     13.63 o 
   1  23   0      281.56      265.36      8.72 o 
   2  23   0        4.99       11.84      4.65 o 
   3  23   0      651.76      589.99     25.15 o 
   4  23   0      419.24      371.10     18.36 o 
   5  23   0      285.24      286.40     17.42 o 
   6  23   0      108.22      105.22     11.86 o 
   7  23   0       11.93       19.21     10.15 o 
   0  24   0      297.63      238.82     12.04 o 
   1  24   0       46.70       70.67      5.42 o 
   2  24   0      138.15      136.76      8.31 o 
   3  24   0      111.64      104.16     13.04 o 
   4  24   0      106.41      100.40     17.10 o 
   5  24   0      162.01      204.00     15.27 o 
   6  24   0       46.07       67.02     11.35 o 
   7  24   0       11.59       18.91     10.74 o 
   1  25   0      298.53      304.12      9.80 o 
   2  25   0      320.92      277.83     13.41 o 
   3  25   0      795.51      773.95     39.51 o 
   4  25   0     1640.50     1516.72     37.42 o 
   5  25   0       11.01       36.52      9.17 o 
   6  25   0       74.00      104.52     12.34 o 
   7  25   0        0.69       34.68     16.15 o 
   0  26   0     6283.46     6131.82     86.70 o 
   1  26   0       43.53       85.92      7.56 o 
   2  26   0      436.81      455.05     18.25 o 
   3  26   0       17.31       34.67     14.20 o 
   4  26   0      120.79      100.18     14.06 o 
   5  26   0      423.72      418.38     21.10 o 
   6  26   0      149.75      174.94     15.06 o 
   7  26   0      161.46      211.06     28.03 o 
   1  27   0     1928.56     1896.68     25.44 o 
   2  27   0       14.47       14.76      7.96 o 
   3  27   0        4.00       25.55      9.95 o 
   4  27   0       12.97       21.85      9.38 o 
   5  27   0       31.52       79.06     11.38 o 
   6  27   0       60.39       62.04     10.74 o 
   0  28   0      635.99      729.85     22.17 o 
   1  28   0     1531.31     1578.85     27.03 o 
   2  28   0       29.37       40.71      6.76 o 
   3  28   0      314.06      298.72     19.94 o 
   4  28   0      579.40      570.54     24.05 o 
   5  28   0       26.59       56.45     11.71 o 
   6  28   0       41.38       31.66      9.15 o 
   1  29   0       38.27       83.86      6.57 o 
   2  29   0       12.98       16.80      5.60 o 
   3  29   0      130.56      168.85     16.32 o 
   4  29   0      207.21      201.34     15.57 o 
   5  29   0      346.44      366.38     21.06 o 
   6  29   0       43.35       55.15     10.62 o 
   0  30   0      168.82      156.32     12.55 o 
   1  30   0      463.04      457.83     13.62 o 
   2  30   0      133.18      143.77     10.46 o 
   3  30   0       37.62       42.88     11.02 o 
   4  30   0       47.19       65.10     11.26 o 
   5  30   0       23.17       24.88      8.83 o 
   6  30   0       41.64       42.12     18.46 o 
   1  31   0       12.92       18.12      5.58 o 
   2  31   0       49.49       53.82      7.58 o 
   3  31   0        0.89       12.43      9.78 o 
   4  31   0       69.56       77.01     11.34 o 
   5  31   0      172.86      174.19     15.28 o 
   0  32   0      659.36      648.97     22.33 o 
   1  32   0        0.13        6.81      4.92 o 
   2  32   0      265.28      235.08     13.04 o 
   3  32   0       42.74       48.91      8.92 o 
   4  32   0        0.86       23.93      8.96 o 
   5  32   0        7.36       25.09      9.02 o 
   1  33   0      295.13      281.64     16.00 o 
   2  33   0      144.07      178.45     13.90 o 
   3  33   0        1.65       11.09      7.64 o 
   4  33   0       45.95       44.50      9.38 o 
   5  33   0        0.60       24.70     10.01 o 
   0  34   0       26.16       31.72      8.66 o 
   1  34   0       18.20       16.37      8.99 o 
   2  34   0      171.24      223.87     15.71 o 
   3  34   0      219.26      214.52     26.52 o 
   4  34   0        2.15       22.58     16.56 o 
   1  35   0      182.68      150.66     14.83 o 
   2  35   0      251.81      282.59     29.03 o 
   3  35   0        2.12       16.57     10.24 o 
   4  35   0      145.86      176.82     16.15 o 
   0  36   0      211.06      215.79     22.74 o 
   1  36   0        0.86       15.52      9.37 o 
   2  36   0       52.79       87.76     13.87 o 
   3  36   0        8.06       28.05     10.72 o 
   1  37   0       66.36       74.61     12.12 o 
   2  37   0      148.01      148.75     16.80 o 
   3  37   0      130.65      121.40     16.15 o 
   0  38   0      195.25      175.27     21.44 o 
   1  38   0      216.74      269.31     27.95 o 
   2  38   0      162.90      150.26     16.80 o 
   1  39   0       18.33       31.76     15.01 o 
  -9   1   1      543.02      498.10     31.43 o 
  -8   1   1       33.18       23.51      7.99 o 
  -7   1   1      273.79      266.83     13.83 o 
  -6   1   1      150.40      151.47      9.76 o 
  -5   1   1       17.64       33.10      5.33 o 
  -4   1   1      135.43      146.58      7.53 o 
  -3   1   1      110.11       72.24      4.92 o 
  -2   1   1     7087.15     7711.24     53.42 o 
   1   1   1    23519.69    22996.90    157.97 o 
   2   1   1     1959.34     1994.84     15.77 o 
   3   1   1      815.33      865.99     14.75 o 
   4   1   1      703.81      771.25     14.53 o 
   5   1   1      308.26      349.13     12.08 o 
   6   1   1     1189.56     1040.72     22.71 o 
   7   1   1      177.99      156.83     11.57 o 
   8   1   1      132.14      107.44     17.10 o 
  -9   2   1       11.94       22.03     10.17 o 
  -8   2   1      195.80      143.96     11.23 o 
  -7   2   1       21.40       24.81      6.27 o 
  -6   2   1       26.07       49.72      6.78 o 
  -5   2   1      481.25      486.74     14.85 o 
  -4   2   1        8.55        6.49      3.71 o 
  -3   2   1      175.42      241.90      7.11 o 
  -2   2   1     8253.33     8957.47     69.93 o 
  -1   2   1      211.13      223.47     10.88 o 
   1   2   1      113.28       50.44      3.35 o 
   2   2   1       17.32       13.07      2.45 o 
   3   2   1      351.62      349.26      8.29 o 
   4   2   1     1506.81     1588.68     23.34 o 
   5   2   1       25.45       37.95      4.81 o 
   6   2   1      124.20      126.64      8.80 o 
   7   2   1      441.06      383.97     17.20 o 
   8   2   1      231.82      191.52     21.34 o 
  -9   3   1       89.13       77.76     17.76 o 
  -8   3   1       28.82       16.16      6.48 o 
  -7   3   1       53.19       40.33      7.68 o 
  -6   3   1       40.39       52.68      6.93 o 
  -5   3   1       89.05      108.88      7.80 o 
  -4   3   1      616.74      715.27     16.01 o 
  -3   3   1     1570.08     1662.24     27.27 o 
  -2   3   1     8769.16     8496.33     78.57 o 
  -1   3   1      863.42      638.08     11.24 o 
   1   3   1      553.24      638.96      8.37 o 
   2   3   1      185.69      142.04      4.94 o 
   3   3   1     2576.98     2555.32     24.90 o 
   4   3   1       26.24       26.94      4.31 o 
   5   3   1       86.41       99.51      8.12 o 
   6   3   1        2.33        3.88      5.27 o 
   7   3   1       27.07       39.79      7.67 o 
   8   3   1       20.60       68.60     14.98 o 
  -9   4   1       31.69       14.39      8.46 o 
  -8   4   1      152.68      147.76     11.49 o 
  -7   4   1      823.93      776.77     22.86 o 
  -6   4   1      122.44       82.72      8.03 o 
  -5   4   1      147.84      121.18      8.11 o 
  -4   4   1      152.31      102.72      7.96 o 
  -3   4   1      429.62      383.37     12.68 o 
  -2   4   1     2115.52     2014.36     27.69 o 
  -1   4   1     1340.74     1739.20     26.49 o 
   0   4   1     3800.51     3514.30     27.03 o 
   1   4   1     1573.92     1505.58     16.87 o 
   2   4   1      362.06      212.04      5.37 o 
   3   4   1      405.75      487.26     12.74 o 
   4   4   1       36.77       60.97      5.20 o 
   5   4   1      388.90      386.54     14.42 o 
   6   4   1       69.70      102.09      8.25 o 
   7   4   1      761.18      645.69     21.93 o 
   8   4   1       48.27       80.14     15.75 o 
  -9   5   1      351.28      288.04     19.62 o 
  -8   5   1       27.50       38.06      7.54 o 
  -7   5   1      428.25      392.91     20.73 o 
  -6   5   1     1236.09     1107.61     25.46 o 
  -5   5   1      120.16      120.53      9.94 o 
  -4   5   1       82.59       66.44      7.19 o 
  -3   5   1      212.74      167.36      9.01 o 
  -2   5   1      226.16      332.44     10.67 o 
  -1   5   1     5983.21     6331.47     56.22 o 
   0   5   1     1108.90      998.10     11.37 o 
   1   5   1      321.65      255.64      5.47 o 
   2   5   1       32.83       87.41      2.94 o 
   3   5   1      166.24      139.50      5.36 o 
   4   5   1        9.48        7.57      3.67 o 
   5   5   1        0.16        6.19      5.28 o 
   6   5   1      491.82      450.85     15.57 o 
   7   5   1      152.66       79.67      9.87 o 
   8   5   1       56.65       57.99     14.76 o 
  -9   6   1        0.38       16.45     16.61 o 
  -8   6   1       53.26       36.32      7.22 o 
  -7   6   1      313.12      254.20     13.97 o 
  -6   6   1       50.09       91.69      8.97 o 
  -5   6   1        1.24        5.64      5.90 o 
  -4   6   1      289.00      257.23     12.38 o 
  -3   6   1       45.37       49.57      6.16 o 
  -2   6   1     5955.72     6083.77     79.90 o 
  -1   6   1     5313.74     5873.56     52.58 o 
   0   6   1     5041.83     5144.09     38.71 o 
   1   6   1     1808.94     2091.93     19.20 o 
   2   6   1      612.74      574.39     13.52 o 
   3   6   1       31.67       54.09      2.99 o 
   4   6   1      147.26      147.61      7.02 o 
   5   6   1        7.48       18.66      5.37 o 
   6   6   1       26.84       17.53      6.69 o 
   7   6   1      137.14       97.10      9.87 o 
   8   6   1      176.38      140.77     18.75 o 
  -9   7   1      251.27      258.72     19.05 o 
  -8   7   1       46.97       46.76     10.99 o 
  -7   7   1     1239.42     1062.52     27.20 o 
  -6   7   1     2100.66     1905.32     47.72 o 
  -5   7   1       86.17       52.88      7.73 o 
  -4   7   1      827.66      889.72     22.93 o 
  -3   7   1       42.60       96.25      7.71 o 
  -2   7   1     1916.20     2043.07     31.58 o 
  -1   7   1     4223.09     4076.68     28.29 o 
   0   7   1     4160.32     4159.58     37.58 o 
   1   7   1      575.31      456.23      8.31 o 
   2   7   1       51.39       71.88      3.72 o 
   3   7   1     2153.06     2218.71     40.57 o 
   4   7   1      384.82      441.82     13.28 o 
   5   7   1      140.37       92.75      8.55 o 
   6   7   1      546.62      486.98     18.08 o 
   7   7   1       59.18       69.19      8.50 o 
   8   7   1        1.20       15.17     21.27 o 
  -9   8   1       38.71       39.01     17.28 o 
  -8   8   1       59.95       73.24      9.38 o 
  -7   8   1       40.37       77.06      9.25 o 
  -6   8   1       75.74      102.87     14.01 o 
  -5   8   1      701.32      630.28     21.67 o 
  -4   8   1      150.48      128.48      9.76 o 
  -3   8   1        1.17       10.45      4.39 o 
  -2   8   1       85.67       65.01      3.99 o 
  -1   8   1     5538.59     5548.50     37.33 o 
   0   8   1    13005.85    12669.99     78.68 o 
   1   8   1      963.36      795.02     13.01 o 
   2   8   1     1685.87     1551.35     24.27 o 
   3   8   1      660.87      617.83     20.42 o 
   4   8   1      651.70      718.27     21.22 o 
   5   8   1       67.32       73.68      7.97 o 
   6   8   1        0.45      -12.36      6.18 o 
   7   8   1     1257.53     1150.19     27.20 o 
   8   8   1      107.58      132.01     14.35 o 
  -9   9   1      165.48      160.72     16.05 o 
  -8   9   1      361.59      343.64     28.71 o 
  -7   9   1      236.96      210.10     14.54 o 
  -6   9   1      136.44      100.00     11.24 o 
  -5   9   1      160.83      205.03     13.18 o 
  -4   9   1      975.67     1080.77     26.44 o 
  -3   9   1     8598.87     9046.55     81.98 o 
  -2   9   1      538.44      457.70     10.44 o 
  -1   9   1      818.07      982.44     10.76 o 
   0   9   1        0.33       12.47      3.08 o 
   1   9   1       44.14       47.33      4.26 o 
   2   9   1      255.33      346.24     10.49 o 
   3   9   1      190.44      162.16      7.63 o 
   4   9   1       57.28       55.27      5.29 o 
   5   9   1      742.25      894.04     23.17 o 
   6   9   1       21.86       56.09      8.53 o 
   7   9   1       62.45      107.32     12.00 o 
   8   9   1       14.76       12.35      8.51 o 
  -9  10   1      117.46      141.66     16.06 o 
  -8  10   1      579.79      460.00     23.80 o 
  -7  10   1       28.44       48.25      9.22 o 
  -6  10   1       45.44       49.35      8.74 o 
  -5  10   1        4.70       15.52      6.97 o 
  -4  10   1       90.57       69.58      8.83 o 
  -3  10   1     1448.02     1605.64     27.12 o 
  -2  10   1     1132.64     1215.83     20.83 o 
  -1  10   1     2445.16     2474.44     21.54 o 
   0  10   1      233.82      373.13      8.17 o 
   1  10   1     3300.36     3461.47     33.50 o 
   2  10   1      232.73      319.49      9.43 o 
   3  10   1       34.85       25.33      3.73 o 
   4  10   1       29.16       17.83      2.42 o 
   5  10   1      157.93      138.13     10.00 o 
   6  10   1      973.20     1030.22     37.53 o 
   7  10   1      316.06      292.16     16.07 o 
   8  10   1        8.54        0.76      7.92 o 
  -9  11   1      429.84      440.38     25.10 o 
  -8  11   1      232.43      308.41     20.11 o 
  -7  11   1       58.10       51.03      9.74 o 
  -6  11   1     1066.80     1079.13     31.72 o 
  -5  11   1      674.08      685.54     23.26 o 
  -4  11   1     7119.25     7778.10     79.27 o 
  -3  11   1     3968.62     4091.02     48.90 o 
  -2  11   1       18.22       32.13      3.87 o 
  -1  11   1      674.18      792.60     10.25 o 
   0  11   1     2104.75     1945.10     19.38 o 
   1  11   1    21822.99    22777.93    150.61 o 
   2  11   1      761.36      834.23     18.91 o 
   3  11   1      755.47      805.79     16.19 o 
   4  11   1      577.88      500.55     12.22 o 
   5  11   1      230.58      201.61     11.91 o 
   6  11   1     5711.21     5383.55     67.82 o 
   7  11   1       66.56       77.26      9.66 o 
   8  11   1        5.52       13.64      8.60 o 
  -9  12   1      126.18      190.99     18.86 o 
  -8  12   1      421.86      360.11     23.17 o 
  -7  12   1      350.63      393.22     21.35 o 
  -6  12   1       32.00       29.45      8.11 o 
  -5  12   1      362.75      405.14     21.41 o 
  -4  12   1      109.57      172.27     10.66 o 
  -3  12   1     5024.45     5544.63    102.89 o 
  -2  12   1     1462.90     1399.04     24.41 o 
  -1  12   1     1692.73     1695.63     16.67 o 
   0  12   1      586.69      628.26     10.63 o 
   1  12   1       43.53       30.70      7.25 o 
   2  12   1     3181.92     3523.97     43.58 o 
   3  12   1       23.08       27.13      5.96 o 
   4  12   1      415.49      449.18     14.21 o 
   5  12   1       32.20       30.66      5.72 o 
   6  12   1       47.29      186.76     11.81 o 
   7  12   1       11.02       23.20      9.69 o 
   8  12   1       22.52       -3.16      8.89 o 
  -9  13   1        1.65       -6.80      9.52 o 
  -8  13   1        5.87       30.71     10.51 o 
  -7  13   1      198.24      171.08     15.83 o 
  -6  13   1      404.01      356.84     23.03 o 
  -5  13   1      164.52      137.01     12.06 o 
  -4  13   1       89.42      107.70      9.05 o 
  -3  13   1     1678.98     1811.41     30.95 o 
  -2  13   1      703.27      690.95     17.35 o 
  -1  13   1      677.74      707.39     11.75 o 
   0  13   1       12.68       16.00      2.79 o 
   1  13   1      520.53      595.08     10.98 o 
   2  13   1     1055.94     1157.81     23.38 o 
   3  13   1      566.50      551.61     17.15 o 
   4  13   1      309.71      267.78     13.41 o 
   5  13   1      336.72      362.46     13.96 o 
   6  13   1      410.50      415.53     15.94 o 
   7  13   1      305.74      388.71     20.66 o 
   8  13   1        4.96       18.45     10.60 o 
  -9  14   1       45.46       36.74     12.00 o 
  -8  14   1     1243.79     1182.60     39.48 o 
  -7  14   1      110.60       97.73     12.87 o 
  -6  14   1        4.26        3.18      7.47 o 
  -5  14   1      213.31      237.23     18.72 o 
  -4  14   1     1328.57     1310.42     32.10 o 
  -3  14   1       60.81       81.60      6.02 o 
  -2  14   1      441.87      388.40     13.63 o 
  -1  14   1       22.08       19.26      4.00 o 
   0  14   1     4669.24     4695.80     34.07 o 
   1  14   1      634.60      759.85     13.06 o 
   2  14   1     2746.32     2795.86     39.50 o 
   3  14   1      260.22      257.57     12.62 o 
   4  14   1     1563.84     1594.62     32.12 o 
   5  14   1      648.74      585.69     18.20 o 
   6  14   1       48.37       71.04      8.72 o 
   7  14   1       40.08       34.73      8.40 o 
   8  14   1      105.98      100.47     16.73 o 
  -8  15   1      321.90      439.11     27.01 o 
  -7  15   1        0.50        1.03      7.35 o 
  -6  15   1      196.59      226.54     19.18 o 
  -5  15   1        6.42       10.05      7.60 o 
  -4  15   1     1815.99     1892.12     34.69 o 
  -3  15   1       20.44       33.19      4.82 o 
  -2  15   1       40.78       29.83      4.33 o 
  -1  15   1      487.92      476.01     10.27 o 
   0  15   1       83.25      166.39      5.99 o 
   1  15   1     5711.64     6311.04     64.47 o 
   2  15   1      136.45      184.29     10.67 o 
   3  15   1     2564.16     2567.01     46.95 o 
   4  15   1      345.85      290.02     14.23 o 
   5  15   1       19.43       39.95      7.55 o 
   6  15   1     1149.37     1176.80     28.38 o 
   7  15   1      213.38      203.89     14.74 o 
   8  15   1        4.70       15.98     31.31 o 
  -8  16   1      100.66       94.52     14.18 o 
  -7  16   1      137.86       94.15     12.61 o 
  -6  16   1       10.75       29.57      8.64 o 
  -5  16   1       11.66       39.51      7.74 o 
  -4  16   1       46.07       30.18     10.65 o 
  -3  16   1     3904.39     4236.98     62.03 o 
  -2  16   1      365.24      333.09     10.93 o 
  -1  16   1      135.74      170.88      6.68 o 
   0  16   1      591.28      751.00     11.88 o 
   1  16   1       18.49       24.39      4.38 o 
   2  16   1      153.72      196.30      9.34 o 
   3  16   1      295.70      322.42     17.83 o 
   4  16   1        8.63       17.44      6.83 o 
   5  16   1       77.61       29.75      7.26 o 
   6  16   1      394.24      543.24     21.47 o 
   7  16   1        7.38       35.64     10.82 o 
   8  16   1        5.72        7.87     12.08 o 
  -8  17   1       24.49       63.74     17.45 o 
  -7  17   1       22.59       30.73      9.35 o 
  -6  17   1      520.34      502.79     23.62 o 
  -5  17   1     1393.34     1297.75     31.40 o 
  -4  17   1        0.87        3.72      8.62 o 
  -3  17   1      640.11      632.59     28.56 o 
  -2  17   1       54.18       50.54      7.73 o 
  -1  17   1      740.30      673.67     13.79 o 
   0  17   1       14.11       26.07      3.65 o 
   1  17   1       43.48       19.88      2.46 o 
   2  17   1     2265.11     2136.28     30.92 o 
   3  17   1     4052.71     4126.40     64.76 o 
   4  17   1      744.96      804.46     24.06 o 
   5  17   1       87.84      117.57     11.54 o 
   6  17   1      216.48      235.96     20.19 o 
   7  17   1      164.79      133.02     15.00 o 
   8  17   1        0.01        7.65     10.72 o 
  -8  18   1      393.07      440.54     25.24 o 
  -7  18   1        2.02        4.84     13.43 o 
  -6  18   1       22.50       28.64      8.28 o 
  -5  18   1       75.80      118.61     12.79 o 
  -4  18   1     2401.96     2551.59     50.01 o 
  -3  18   1      761.35      626.00     22.65 o 
  -2  18   1      866.74      813.41     19.01 o 
  -1  18   1      511.36      429.55     19.31 o 
   0  18   1     2011.62     1863.74     20.77 o 
   1  18   1     1634.09     1387.43     32.37 o 
   2  18   1     1508.98     1650.02     27.36 o 
   3  18   1      187.28      220.88     15.91 o 
   4  18   1      716.09      796.60     24.26 o 
   5  18   1     1655.78     1600.78     47.44 o 
   6  18   1        7.09       22.56     17.66 o 
   7  18   1        9.98       18.80     19.36 o 
  -8  19   1      115.30      150.07     16.42 o 
  -7  19   1      117.13      121.72     16.41 o 
  -6  19   1       12.60       28.23     11.65 o 
  -5  19   1        6.78       14.24      8.84 o 
  -4  19   1       95.11       83.06      6.62 o 
  -3  19   1       32.06       24.54      5.72 o 
  -2  19   1     1486.59     1442.78     39.82 o 
  -1  19   1      462.45      403.14     10.05 o 
   0  19   1      326.80      374.66      9.35 o 
   1  19   1      747.66      581.55     20.17 o 
   2  19   1     1032.53     1050.73     25.99 o 
   3  19   1      232.38      236.73     16.13 o 
   4  19   1       61.45       81.40      9.90 o 
   5  19   1      117.65       66.88     15.58 o 
   6  19   1       19.35       26.24      8.01 o 
   7  19   1      110.51      111.55     14.56 o 
  -8  20   1       55.25       68.23     26.65 o 
  -7  20   1       19.75       28.12     11.91 o 
  -6  20   1      167.73      213.48     21.41 o 
  -5  20   1      139.00      128.06     13.26 o 
  -4  20   1       37.19       31.79      9.68 o 
  -3  20   1        0.66        2.78      5.09 o 
  -2  20   1       12.06       25.25      5.15 o 
  -1  20   1        9.16       12.69      3.78 o 
   0  20   1      634.43      611.03     11.99 o 
   1  20   1       86.30       96.13      6.35 o 
   2  20   1       19.56       22.91      7.42 o 
   3  20   1       86.57       86.31     11.87 o 
   4  20   1      337.03      333.02     17.08 o 
   5  20   1       39.52       49.11      9.79 o 
   6  20   1      335.05      377.87     19.23 o 
   7  20   1       31.64       26.01     10.13 o 
  -8  21   1        7.51        4.78     28.53 o 
  -7  21   1        8.15        6.60     11.14 o 
  -6  21   1      441.07      522.16     31.58 o 
  -5  21   1       97.90      119.72     13.62 o 
  -4  21   1      638.61      623.05     25.34 o 
  -3  21   1     1146.95     1022.65     26.66 o 
  -2  21   1      136.39      130.00      7.86 o 
  -1  21   1      608.91      586.97     12.78 o 
   0  21   1       61.05       58.46      4.89 o 
   1  21   1       53.69       63.21      6.81 o 
   2  21   1      213.42      193.03     10.53 o 
   3  21   1     1055.65      987.99     38.34 o 
   4  21   1      320.97      310.33     20.02 o 
   5  21   1        7.13       12.98      7.28 o 
   6  21   1      295.95      289.42     17.56 o 
   7  21   1       60.80       57.78     13.12 o 
  -8  22   1       28.00       16.98     11.82 o 
  -7  22   1       26.82       51.29     12.97 o 
  -6  22   1      165.96      168.36     23.97 o 
  -5  22   1        1.32        6.16      8.22 o 
  -4  22   1        2.86       -6.48     11.43 o 
  -3  22   1      121.25      174.06     10.62 o 
  -2  22   1      101.11      110.81      7.54 o 
  -1  22   1       80.63       95.61      6.23 o 
   0  22   1      179.47      200.29      7.57 o 
   1  22   1       19.21       53.79      6.55 o 
   2  22   1       36.73       41.22      6.80 o 
   3  22   1       74.13       91.77     16.32 o 
   4  22   1      225.32      230.38     14.47 o 
   5  22   1      101.76      129.43     12.34 o 
   6  22   1        5.58       32.58      8.99 o 
   7  22   1       20.19       25.24     10.41 o 
  -7  23   1       14.56       21.32     11.14 o 
  -6  23   1      246.02      246.18     36.05 o 
  -5  23   1      645.86      655.45     28.32 o 
  -4  23   1      109.97      120.40     12.81 o 
  -3  23   1     1016.09      975.09     30.89 o 
  -2  23   1      298.75      273.47     10.16 o 
  -1  23   1      951.61      962.19     17.27 o 
   0  23   1      537.40      563.75     12.48 o 
   1  23   1        6.83       19.37      4.95 o 
   2  23   1      245.07      232.84     11.70 o 
   3  23   1     2571.89     2758.08     56.23 o 
   4  23   1      328.21      303.01     19.23 o 
   5  23   1       52.92       49.91      9.94 o 
   6  23   1      188.84      210.88     15.88 o 
   7  23   1       13.82       21.22      9.77 o 
  -7  24   1       25.02       29.36     10.21 o 
  -6  24   1       10.83       17.57     11.85 o 
  -5  24   1      791.64      756.88     38.12 o 
  -4  24   1      512.82      494.94     21.02 o 
  -3  24   1       25.22       26.19      6.68 o 
  -2  24   1      107.89      108.96      7.22 o 
  -1  24   1        2.27       29.85      5.17 o 
   0  24   1      201.89      170.46      7.42 o 
   1  24   1      754.68      752.85     17.33 o 
   2  24   1      721.87      701.93     19.76 o 
   3  24   1       91.73      152.12     19.09 o 
   4  24   1      837.49      786.46     26.52 o 
   5  24   1      504.65      476.79     33.87 o 
   6  24   1       47.11       52.34      9.87 o 
   7  24   1       40.63       46.31     26.43 o 
  -7  25   1      136.38      149.72     17.28 o 
  -6  25   1        8.49       33.43     10.67 o 
  -5  25   1      125.63       81.45     12.61 o 
  -4  25   1        2.94       24.95      8.02 o 
  -3  25   1        0.02        5.96      7.54 o 
  -2  25   1        2.79       11.40      4.52 o 
  -1  25   1     1124.36     1238.84     20.62 o 
   0  25   1      139.36      160.11      7.44 o 
   1  25   1       63.43       90.40      7.30 o 
   2  25   1      118.57      173.29     14.42 o 
   3  25   1        3.92        9.93      6.92 o 
   4  25   1       39.46       47.95      9.70 o 
   5  25   1       15.12       20.40      9.10 o 
   6  25   1       79.48       87.91     11.98 o 
  -7  26   1        5.05       26.54     10.39 o 
  -6  26   1      100.34       52.91     11.50 o 
  -5  26   1       23.72       63.05     11.69 o 
  -4  26   1       11.20       34.36      8.31 o 
  -3  26   1      243.99      224.57     19.42 o 
  -2  26   1      351.91      376.89     12.83 o 
  -1  26   1     4558.90     4434.24     48.54 o 
   0  26   1      837.42      774.36     15.42 o 
   1  26   1      147.00      150.20      9.59 o 
   2  26   1       76.88       96.56     10.37 o 
   3  26   1      187.13      155.55     12.71 o 
   4  26   1      667.46      677.42     25.73 o 
   5  26   1        3.96       26.61      8.38 o 
   6  26   1        0.01       10.07      8.40 o 
  -7  27   1        0.41       14.03     10.47 o 
  -6  27   1       49.34       53.34     15.94 o 
  -5  27   1       33.36       52.93     11.54 o 
  -4  27   1       99.33      105.26     11.81 o 
  -3  27   1      591.41      570.52     25.64 o 
  -2  27   1     3077.20     2977.39     41.80 o 
  -1  27   1     1825.88     1933.78     38.59 o 
   0  27   1      410.93      398.48     12.48 o 
   1  27   1        7.39       19.80      6.35 o 
   2  27   1      263.31      217.98     19.56 o 
   3  27   1      651.21      620.10     23.25 o 
   4  27   1      224.49      229.09     15.97 o 
   5  27   1       19.12       37.30      9.68 o 
   6  27   1      316.46      338.92     20.66 o 
  -6  28   1       65.89      103.07     23.92 o 
  -5  28   1      337.54      345.77     23.14 o 
  -4  28   1      274.75      292.08     17.80 o 
  -3  28   1       25.83       39.73     15.34 o 
  -2  28   1       20.04       68.77      7.51 o 
  -1  28   1      700.51      715.88     16.45 o 
   0  28   1      616.78      585.76     15.31 o 
   1  28   1      674.00      635.40     17.36 o 
   2  28   1       78.88      104.71     11.92 o 
   3  28   1       43.87       46.28      9.46 o 
   4  28   1       39.89       47.31      9.62 o 
   5  28   1       72.81       71.52     11.15 o 
   6  28   1      112.02      124.68     14.01 o 
  -6  29   1       93.66      110.50     15.15 o 
  -5  29   1        9.11       17.77      9.68 o 
  -4  29   1      763.63      772.81     28.02 o 
  -3  29   1      717.03      648.16     23.97 o 
  -2  29   1        3.95       19.96      6.15 o 
  -1  29   1      216.38      267.09     10.60 o 
   0  29   1       58.33       81.69      6.73 o 
   1  29   1      151.85      190.41     10.18 o 
   2  29   1        0.10       14.27      9.87 o 
   3  29   1       74.18      105.36     11.33 o 
   4  29   1        0.02       16.71      8.58 o 
   5  29   1       57.68       87.93     12.22 o 
  -6  30   1       98.13       84.21     13.94 o 
  -5  30   1      309.65      336.12     23.05 o 
  -4  30   1      328.96      341.04     22.79 o 
  -3  30   1      290.61      271.54     17.84 o 
  -2  30   1      746.46      675.47     23.77 o 
  -1  30   1      756.79      734.31     24.77 o 
   0  30   1        1.05       17.97      5.10 o 
   1  30   1       61.06       59.37      7.93 o 
   2  30   1       97.97      105.17      9.73 o 
   3  30   1       85.79       91.67     10.92 o 
   4  30   1      112.88      128.32     14.07 o 
   5  30   1      427.49      389.15     21.94 o 
  -6  31   1      206.12      199.35     27.63 o 
  -5  31   1      118.66      128.50     15.86 o 
  -4  31   1       80.68      102.55     15.31 o 
  -3  31   1      391.43      379.59     19.76 o 
  -2  31   1        7.24       26.93      8.00 o 
  -1  31   1      309.27      327.39     14.77 o 
   0  31   1      262.02      215.83     11.36 o 
   1  31   1       52.13       51.19      7.89 o 
   2  31   1      378.40      344.31     15.65 o 
   3  31   1       81.30       97.69     11.68 o 
   4  31   1        4.42        4.11      7.47 o 
   5  31   1      133.50      153.01     15.99 o 
  -5  32   1       86.61      132.03     16.60 o 
  -4  32   1       12.50       37.40     11.41 o 
  -3  32   1       11.78       28.53      9.45 o 
  -2  32   1       23.48       36.18     11.63 o 
  -1  32   1       15.45       30.57      6.95 o 
   0  32   1        0.03       25.88      6.26 o 
   1  32   1      112.17       95.75      9.22 o 
   2  32   1        6.99       18.82      8.48 o 
   3  32   1        5.71       29.30     11.09 o 
   4  32   1        9.84       23.93      9.01 o 
   5  32   1       13.65       27.55      9.52 o 
  -5  33   1        0.08       27.72     12.26 o 
  -4  33   1        0.47       20.94      8.85 o 
  -3  33   1        0.09       27.43      9.91 o 
  -2  33   1      391.12      408.53     22.85 o 
  -1  33   1      138.45      133.34     11.76 o 
   0  33   1      872.42      914.36     25.42 o 
   1  33   1       24.52       42.74      7.68 o 
   2  33   1      213.97      231.72     15.83 o 
   3  33   1      671.82      629.11     30.61 o 
   4  33   1       43.70       28.65      9.66 o 
  -5  34   1      104.32      109.64     16.06 o 
  -4  34   1       12.60       37.51      9.40 o 
  -3  34   1      173.44      191.01     17.02 o 
  -2  34   1       97.05      110.83     13.12 o 
  -1  34   1      332.13      288.71     16.98 o 
   0  34   1      287.97      316.99     15.69 o 
   1  34   1      240.36      220.10     13.52 o 
   2  34   1      358.49      386.74     20.03 o 
   3  34   1       55.25       60.68     12.09 o 
   4  34   1      238.26      254.23     18.53 o 
  -4  35   1       18.29       26.72      9.69 o 
  -3  35   1       17.09       17.58     12.88 o 
  -2  35   1        9.59       11.89     10.19 o 
  -1  35   1       21.27       28.15      8.12 o 
   0  35   1       10.87       29.37      8.33 o 
   1  35   1       64.83       82.06      9.49 o 
   2  35   1       43.62       35.06     11.60 o 
   3  35   1       66.24       68.71     13.26 o 
  -4  36   1        4.08        8.27     10.86 o 
  -3  36   1      100.88      104.82     18.27 o 
  -2  36   1      219.67      208.29     17.98 o 
  -1  36   1       43.65       37.56      7.79 o 
   0  36   1        7.46       27.00      8.30 o 
   1  36   1       57.80       94.14     13.44 o 
   2  36   1      305.06      317.32     22.71 o 
   3  36   1       45.16       46.89     11.68 o 
  -3  37   1       18.47       31.33     43.99 o 
  -2  37   1       23.10       47.71     15.49 o 
  -1  37   1        1.88        3.61      8.27 o 
   0  37   1       84.55       95.54     16.07 o 
   1  37   1      292.54      274.98     21.26 o 
   2  37   1       24.25       65.38     13.74 o 
  -2  38   1        3.00       10.73     13.15 o 
  -1  38   1       23.97       19.33      9.53 o 
   0  38   1      191.77      183.31     21.30 o 
   1  38   1       13.71       17.29     10.25 o 
   2  38   1       97.15       96.80     15.13 o 
  -1  39   1       78.63      117.75     19.62 o 
   0  39   1      142.58      122.70     19.27 o 
  -9   0   2      144.22      176.02     28.12 o 
  -8   0   2       10.47       29.48      9.71 o 
  -7   0   2      301.24      305.85     20.45 o 
  -6   0   2     3085.51     2978.57     79.06 o 
  -5   0   2      158.87      207.95     13.00 o 
  -4   0   2      717.24      647.62     23.62 o 
  -3   0   2    38477.79    38145.01    302.86 o 
  -2   0   2    13769.41    11631.52    118.62 o 
  -1   0   2      218.67      335.03      9.77 o 
   0   0   2    11539.56    12722.81    133.22 o 
   1   0   2     3615.87     3554.61     49.70 o 
   2   0   2    25304.49    26605.55    277.21 o 
   3   0   2      800.53      797.24     21.15 o 
   4   0   2       68.68       49.99      3.80 o 
   5   0   2        0.35        7.92      5.59 o 
   6   0   2     1125.98     1144.51     37.90 o 
   7   0   2     1826.57     1764.26     83.06 o 
   8   0   2      661.96      567.52     50.49 o 
  -9   1   2        2.50        5.67      9.62 o 
  -8   1   2        0.06       10.89      5.86 o 
  -7   1   2      489.80      504.28     18.06 o 
  -6   1   2       58.40       73.24      7.12 o 
  -5   1   2       77.83       97.08      6.80 o 
  -4   1   2      125.54      149.07      6.91 o 
  -3   1   2     5294.61     5404.14     41.83 o 
  -2   1   2   110698.95   109882.47    844.99 o 
  -1   1   2     1465.66     1319.29     19.04 o 
   0   1   2     7327.39     7637.15     79.18 o 
   1   1   2      494.37      637.33     12.26 o 
   2   1   2     1210.74     1135.83     21.94 o 
   3   1   2     3438.78     3624.50     33.63 o 
   4   1   2       88.32       78.88      4.43 o 
   5   1   2       37.61       33.02      4.81 o 
   6   1   2       44.32       59.68      6.56 o 
   7   1   2      540.31      693.72     37.23 o 
   8   1   2       94.39       90.90     18.39 o 
  -9   2   2      154.39      107.78     15.55 o 
  -8   2   2        7.90        8.00      8.49 o 
  -7   2   2     2626.61     2498.88     46.57 o 
  -6   2   2      309.69      317.68     13.01 o 
  -5   2   2      111.23      103.71      7.12 o 
  -4   2   2       64.96       65.54      5.08 o 
  -3   2   2     2914.50     3131.00     27.91 o 
  -2   2   2     8069.69     7615.73     60.41 o 
  -1   2   2      690.20      855.16     11.77 o 
   0   2   2        6.45       10.36      2.48 o 
   1   2   2       56.02       67.11      4.95 o 
   2   2   2       71.15       44.05      2.63 o 
   3   2   2        1.25        4.77      2.62 o 
   4   2   2       17.69       25.02      3.28 o 
   5   2   2       77.47       83.56      5.02 o 
   6   2   2      381.08      404.45     13.14 o 
   7   2   2      118.90      120.41     14.02 o 
   8   2   2        2.03       27.02     14.44 o 
  -9   3   2       27.86        7.64      9.19 o 
  -8   3   2        5.04       11.42      7.51 o 
  -7   3   2      567.61      591.69     19.20 o 
  -6   3   2      490.72      498.37     20.14 o 
  -5   3   2     1330.00     1409.50     27.38 o 
  -4   3   2      147.70      151.28      7.08 o 
  -3   3   2     2646.07     2576.01     26.88 o 
  -2   3   2     7773.67     7193.31     58.64 o 
  -1   3   2     1397.57     1361.31     18.57 o 
   0   3   2     4555.57     4535.56     31.55 o 
   1   3   2     2059.22     2348.60     23.13 o 
   2   3   2       87.70       63.00      2.79 o 
   3   3   2        9.54       11.17      2.28 o 
   4   3   2      357.95      397.25     10.38 o 
   5   3   2      579.64      536.86     12.24 o 
   6   3   2       28.55       36.07      5.40 o 
   7   3   2      485.30      509.31     24.85 o 
   8   3   2      320.31      280.98     26.02 o 
  -9   4   2        0.21       -5.47      9.19 o 
  -8   4   2        6.66       19.29      7.53 o 
  -7   4   2      114.28      129.77     14.18 o 
  -6   4   2     1390.13     1395.24     27.28 o 
  -5   4   2      190.65      193.73      9.14 o 
  -4   4   2     1513.52     1513.31     22.91 o 
  -3   4   2     2080.96     2030.14     26.11 o 
  -2   4   2      798.35      874.78     14.39 o 
  -1   4   2     5983.38     5465.65     43.22 o 
   0   4   2     8261.96     8171.52     48.97 o 
   1   4   2     1454.23     1401.66     14.64 o 
   2   4   2       54.04       46.45      2.87 o 
   3   4   2     1968.06     2083.45     22.21 o 
   4   4   2       34.25       59.85      4.43 o 
   5   4   2      272.63      304.63      9.62 o 
   6   4   2      299.90      350.73     13.84 o 
   7   4   2      213.44      233.12     17.80 o 
   8   4   2       83.20       81.96     18.24 o 
  -9   5   2       20.86       15.42     21.26 o 
  -8   5   2        0.33       18.07      8.35 o 
  -7   5   2       77.41       96.26      8.76 o 
  -6   5   2       59.49       66.52      7.46 o 
  -5   5   2        5.78       27.00      4.83 o 
  -4   5   2      129.13      155.88      9.69 o 
  -3   5   2      458.03      474.52     14.28 o 
  -2   5   2     3322.33     3676.60     48.01 o 
  -1   5   2      150.17       93.21      4.02 o 
   0   5   2     4252.88     4518.34     37.57 o 
   1   5   2      997.57     1290.95     16.15 o 
   2   5   2     1955.64     1962.97     17.87 o 
   3   5   2        1.65        7.12      2.42 o 
   4   5   2        0.14        4.83      2.96 o 
   5   5   2       11.53        9.10      3.60 o 
   6   5   2       10.74       13.58      5.28 o 
   7   5   2        0.34       10.00      8.08 o 
   8   5   2       13.53        2.48     34.27 o 
  -9   6   2      193.38      169.37     19.74 o 
  -8   6   2      515.68      440.74     22.55 o 
  -7   6   2      874.91      796.96     34.99 o 
  -6   6   2     1420.23     1439.51     28.08 o 
  -5   6   2      635.12      625.78     16.21 o 
  -4   6   2       21.93       22.27      5.63 o 
  -3   6   2     2717.66     2429.36     44.20 o 
  -2   6   2     3327.11     3250.13     28.94 o 
  -1   6   2    11622.35    11812.10     93.05 o 
   0   6   2    12465.25    13455.13     93.80 o 
   1   6   2      386.36      292.41      7.66 o 
   2   6   2     1720.77     1630.09     20.13 o 
   3   6   2      514.43      391.51     11.92 o 
   4   6   2        1.13        9.91      3.28 o 
   5   6   2       44.71       55.32      5.55 o 
   6   6   2      620.69      742.06     22.00 o 
   7   6   2       27.23       32.31     11.04 o 
   8   6   2      150.02      195.36     23.53 o 
  -9   7   2        0.00       23.02     14.27 o 
  -8   7   2       14.72       16.13     13.52 o 
  -7   7   2       28.54       37.03     10.80 o 
  -6   7   2      492.73      461.97     15.79 o 
  -5   7   2      340.44      353.75     15.90 o 
  -4   7   2     1031.41      935.53     24.46 o 
  -3   7   2      352.78      310.57     11.39 o 
  -2   7   2     6870.44     6291.97     47.67 o 
  -1   7   2     1097.06     1118.17     14.77 o 
   0   7   2     6589.70     6831.55     52.06 o 
   1   7   2     2276.59     2216.17     24.67 o 
   2   7   2     2359.45     2308.94     36.28 o 
   3   7   2      491.79      480.52     10.14 o 
   4   7   2       96.95       76.05      4.59 o 
   5   7   2      302.04      325.31     12.28 o 
   6   7   2        2.29        4.05      5.63 o 
   7   7   2      344.26      367.82     22.14 o 
   8   7   2      288.96      281.84     32.15 o 
  -9   8   2      188.18      158.76     19.04 o 
  -8   8   2        8.01        3.70      7.12 o 
  -7   8   2      195.49      257.92     14.28 o 
  -6   8   2      590.84      651.84     18.82 o 
  -5   8   2      397.91      450.27     18.24 o 
  -4   8   2       61.21       72.55      7.59 o 
  -3   8   2     8391.46     8732.56    102.78 o 
  -2   8   2       37.37       43.41      3.55 o 
  -1   8   2     1429.22     1324.65     16.98 o 
   0   8   2    26396.61    26530.42    152.90 o 
   1   8   2      449.31      559.96     13.88 o 
   2   8   2      487.54      616.06     11.20 o 
   3   8   2        1.82       12.93      2.88 o 
   4   8   2     1085.02     1004.90     17.27 o 
   5   8   2      172.01      163.70      8.87 o 
   6   8   2      176.36      233.43     13.34 o 
   7   8   2        0.66        6.29     12.68 o 
   8   8   2       39.75       38.60     16.58 o 
  -9   9   2        1.28        0.54     14.57 o 
  -8   9   2       39.78       45.89      9.14 o 
  -7   9   2       14.09        9.38      5.33 o 
  -6   9   2      120.49      136.94     12.06 o 
  -5   9   2     1363.58     1321.08     31.64 o 
  -4   9   2       19.31       12.86      5.06 o 
  -3   9   2       69.28       88.35      6.22 o 
  -2   9   2        1.48        0.79      2.37 o 
  -1   9   2      865.95     1002.07     15.02 o 
   0   9   2      121.97      105.02      5.58 o 
   1   9   2     3886.64     3946.45     37.57 o 
   2   9   2      326.31      319.93     13.06 o 
   3   9   2       45.30       34.10      8.75 o 
   4   9   2      172.90      210.62      8.57 o 
   5   9   2      253.43      316.41     13.01 o 
   6   9   2      831.96      818.43     24.18 o 
   7   9   2      276.43      257.95     37.82 o 
   8   9   2       95.03       52.34     11.40 o 
  -9  10   2       92.36       91.92     13.75 o 
  -8  10   2      114.50       74.18     11.45 o 
  -7  10   2      146.10      149.61     10.73 o 
  -6  10   2      490.30      488.40     21.33 o 
  -5  10   2      264.81      240.07     14.28 o 
  -4  10   2       90.40      131.00      7.49 o 
  -3  10   2    10389.09    11335.18    245.36 o 
  -2  10   2     2231.60     2229.82     21.48 o 
  -1  10   2     1520.75     1515.43     19.73 o 
   0  10   2     1403.64     1383.32     22.81 o 
   1  10   2     3017.11     2754.38     30.40 o 
   2  10   2       42.73       46.74      3.04 o 
   3  10   2     1037.01     1085.04     22.38 o 
   4  10   2        0.61        4.18      4.39 o 
   5  10   2     1208.35     1064.50     22.33 o 
   6  10   2      579.60      692.84     22.46 o 
   7  10   2      125.35      197.68     25.40 o 
   8  10   2       42.51       35.55     12.09 o 
  -9  11   2        6.97        6.15     17.68 o 
  -8  11   2       77.85      127.45     22.10 o 
  -7  11   2        1.33       -3.58      5.34 o 
  -6  11   2      155.69      170.03     13.71 o 
  -5  11   2      211.42      160.82     12.23 o 
  -4  11   2     1994.98     2082.39     39.06 o 
  -3  11   2      346.63      478.97     27.97 o 
  -2  11   2       12.72       11.90      2.50 o 
  -1  11   2      423.49      517.31     12.94 o 
   0  11   2      557.59      610.54     17.13 o 
   1  11   2      869.97      904.63     16.45 o 
   2  11   2       94.90       76.40      5.51 o 
   3  11   2      137.70      128.38      8.67 o 
   4  11   2      243.61      257.31     12.46 o 
   5  11   2        0.16       30.26      5.86 o 
   6  11   2      116.50       95.45      9.75 o 
   7  11   2      112.28       91.98     18.30 o 
   8  11   2        0.91       -6.18     11.68 o 
  -9  12   2      420.41      408.08     27.64 o 
  -8  12   2       16.65       14.58     11.64 o 
  -7  12   2      176.14      151.76     13.85 o 
  -6  12   2      147.49      164.62     13.72 o 
  -5  12   2      124.13      180.39     13.00 o 
  -4  12   2       17.40       35.24      7.40 o 
  -3  12   2     1994.82     2360.82     58.29 o 
  -2  12   2       42.33       90.22      5.01 o 
  -1  12   2      840.98      913.68     21.60 o 
   0  12   2      626.66      529.57     13.50 o 
   1  12   2       65.58       50.83      4.96 o 
   2  12   2      121.30       85.31      5.78 o 
   3  12   2     2002.15     1910.59     32.67 o 
   4  12   2     1331.82     1420.37     30.28 o 
   5  12   2      120.97      140.86     10.37 o 
   6  12   2      391.39      392.77     17.70 o 
   7  12   2      367.02      298.19     26.22 o 
   8  12   2       31.98       30.29     12.35 o 
  -9  13   2      234.72      314.98     22.49 o 
  -8  13   2       55.92       58.20     17.25 o 
  -7  13   2      680.47      572.65     25.38 o 
  -6  13   2      145.30      134.75     12.90 o 
  -5  13   2      533.77      488.97     22.06 o 
  -4  13   2      399.71      457.45     18.75 o 
  -3  13   2      121.35      137.66      8.58 o 
  -2  13   2     2493.23     2561.48     50.22 o 
  -1  13   2     1189.62     1285.10     15.53 o 
   0  13   2       37.60       33.88      5.40 o 
   1  13   2      580.70      711.43     16.17 o 
   2  13   2       17.39       13.71      3.96 o 
   3  13   2      228.26      225.34     15.63 o 
   4  13   2        6.96       24.15      6.92 o 
   5  13   2      118.32      166.17     11.55 o 
   6  13   2        3.04       15.16      8.16 o 
   7  13   2        0.29       19.72     11.84 o 
  -9  14   2        1.21       15.14     10.25 o 
  -8  14   2      157.71      154.23     15.43 o 
  -7  14   2       27.03       45.01     10.65 o 
  -6  14   2        4.51       24.48      7.90 o 
  -5  14   2        7.51       22.35      8.06 o 
  -4  14   2      376.11      414.19     18.37 o 
  -3  14   2      207.33      315.80     11.89 o 
  -2  14   2      680.23      655.20     13.56 o 
  -1  14   2      739.46      703.75     15.27 o 
   0  14   2    11029.53    11791.89    117.10 o 
   1  14   2     1013.68     1312.74     30.44 o 
   2  14   2      703.73      815.06     17.49 o 
   3  14   2      167.22      211.72     11.72 o 
   4  14   2     1532.17     1673.48     33.30 o 
   5  14   2       38.82       82.28      9.28 o 
   6  14   2      111.62      102.57     13.05 o 
   7  14   2        2.83        1.40     12.37 o 
  -9  15   2        7.35       43.86     12.54 o 
  -8  15   2       52.67       73.79     12.24 o 
  -7  15   2      337.76      321.44     19.76 o 
  -6  15   2      142.77      134.20     13.13 o 
  -5  15   2      482.72      512.56     21.96 o 
  -4  15   2      110.53       79.70      8.02 o 
  -3  15   2       23.34       28.77      5.69 o 
  -2  15   2       27.27       10.89      3.65 o 
  -1  15   2     1416.89     1262.42     22.44 o 
   0  15   2        1.79       45.58     13.19 o 
   1  15   2     6057.13     6395.26     58.45 o 
   2  15   2     1102.71     1176.51     21.75 o 
   3  15   2      165.60      169.95     13.65 o 
   4  15   2      407.36      379.91     16.44 o 
   5  15   2      141.45      112.65     11.37 o 
   6  15   2      344.12      313.88     20.15 o 
   7  15   2        2.07       22.33     15.08 o 
  -9  16   2      696.07      615.41     35.02 o 
  -8  16   2        6.61       -7.02      8.14 o 
  -7  16   2        0.95        8.14      7.66 o 
  -6  16   2     1058.07      911.74     31.09 o 
  -5  16   2      701.74      647.11     24.91 o 
  -4  16   2      985.21     1124.23     36.00 o 
  -3  16   2      763.48      707.27     21.70 o 
  -2  16   2      337.43      303.35      9.88 o 
  -1  16   2       22.49       10.38      2.39 o 
   0  16   2     1602.89     1666.18     28.25 o 
   1  16   2      563.44      532.77     11.91 o 
   2  16   2       28.22       34.22      5.54 o 
   3  16   2     1531.71     1551.52     37.28 o 
   4  16   2      867.64     1022.10     26.91 o 
   5  16   2     3353.74     3392.34     53.71 o 
   6  16   2      138.33      151.94     14.96 o 
   7  16   2       15.78       10.41     11.96 o 
  -8  17   2       93.35       77.40     12.90 o 
  -7  17   2       84.50       83.48     12.10 o 
  -6  17   2      138.00      136.62     13.43 o 
  -5  17   2     1061.47     1095.66     27.90 o 
  -4  17   2      411.76      335.52     15.15 o 
  -3  17   2     1704.88     1599.28     43.89 o 
  -2  17   2      822.89      771.98     18.80 o 
  -1  17   2      205.26      195.82      5.55 o 
   0  17   2     1957.12     2183.65     33.80 o 
   1  17   2       68.32       51.32      4.79 o 
   2  17   2      553.52      505.79     14.93 o 
   3  17   2      177.40      166.96     13.56 o 
   4  17   2     1136.17     1106.22     28.46 o 
   5  17   2      168.90      254.83     15.54 o 
   6  17   2        0.17        9.18     11.33 o 
   7  17   2        2.23        5.17     15.97 o 
  -8  18   2       76.80      115.16     14.59 o 
  -7  18   2      141.59      139.02     14.49 o 
  -6  18   2      186.78      211.44     18.04 o 
  -5  18   2       48.38       49.43      6.83 o 
  -4  18   2        0.26        2.78      6.23 o 
  -3  18   2      778.39      691.76     23.44 o 
  -2  18   2        3.47        5.95      4.62 o 
  -1  18   2      947.96      983.84     13.88 o 
   0  18   2       92.83       93.99      7.75 o 
   1  18   2       59.25       45.48      4.71 o 
   2  18   2       41.11       26.82      5.85 o 
   3  18   2     2259.95     2113.17     45.91 o 
   4  18   2      773.72      827.35     30.23 o 
   5  18   2       21.88       36.60      8.04 o 
   6  18   2      264.54      253.30     15.77 o 
   7  18   2       29.07       13.18     12.08 o 
  -8  19   2      212.02      158.19     16.42 o 
  -7  19   2      286.38      296.16     20.45 o 
  -6  19   2       18.42       33.32     10.62 o 
  -5  19   2       27.66       34.11     11.38 o 
  -4  19   2      474.63      400.56     16.57 o 
  -3  19   2       13.76       33.76      7.09 o 
  -2  19   2      433.50      377.36     13.66 o 
  -1  19   2       49.57       41.76      3.20 o 
   0  19   2       24.31       31.84      4.51 o 
   1  19   2        6.37       13.24      3.62 o 
   2  19   2      481.99      474.86     15.21 o 
   3  19   2      372.03      325.57     28.13 o 
   4  19   2     1013.91      928.97     27.11 o 
   5  19   2      536.33      535.98     21.45 o 
   6  19   2      197.91      212.16     14.81 o 
   7  19   2       36.54       12.84     13.11 o 
  -8  20   2       97.81       96.52     13.91 o 
  -7  20   2        0.10       22.64      8.84 o 
  -6  20   2        7.37        3.37      8.59 o 
  -5  20   2       17.42       11.10     10.51 o 
  -4  20   2      138.56      155.55     11.08 o 
  -3  20   2     1334.37     1227.24     34.61 o 
  -2  20   2      105.18      103.73      7.99 o 
  -1  20   2      172.19      143.78      5.74 o 
   0  20   2       47.89       64.86      5.56 o 
   1  20   2       11.89       10.86      5.03 o 
   2  20   2      390.70      440.32     14.94 o 
   3  20   2      377.74      392.93     20.53 o 
   4  20   2       33.50       32.18      9.75 o 
   5  20   2       53.66       37.14      8.06 o 
   6  20   2        3.79       15.71      7.69 o 
   7  20   2        4.42       80.78     29.85 o 
  -8  21   2        0.22       16.73     10.54 o 
  -7  21   2       46.60       48.60     14.07 o 
  -6  21   2       55.57       72.48     15.53 o 
  -5  21   2       11.77       17.03     11.45 o 
  -4  21   2      359.65      352.56     19.80 o 
  -3  21   2      151.51      140.36     13.38 o 
  -2  21   2      154.27      129.86      7.46 o 
  -1  21   2      667.69      704.03     14.90 o 
   0  21   2        0.62       13.46      4.14 o 
   1  21   2       95.82       74.00      7.07 o 
   2  21   2       16.97       33.37      6.23 o 
   3  21   2      631.78      622.79     25.89 o 
   4  21   2       48.11       61.67      8.96 o 
   5  21   2       20.53       39.90      9.00 o 
   6  21   2       40.86       40.59      8.34 o 
   7  21   2       37.15       60.18     16.49 o 
  -8  22   2      134.20      156.81     20.67 o 
  -7  22   2        0.08        3.83     11.19 o 
  -6  22   2      117.78      100.05     15.89 o 
  -5  22   2      752.84      735.10     67.47 o 
  -4  22   2        1.51        5.62      6.01 o 
  -3  22   2     2252.42     2156.34     52.45 o 
  -2  22   2       49.47       53.93      5.53 o 
  -1  22   2      988.64      929.00     17.58 o 
   0  22   2      415.12      384.95     11.66 o 
   1  22   2       57.61       69.07      7.80 o 
   2  22   2       14.69       19.96      6.18 o 
   3  22   2      216.23      271.70     18.23 o 
   4  22   2      558.03      590.97     22.83 o 
   5  22   2        5.68       26.57      8.46 o 
   6  22   2      292.41      297.63     18.06 o 
  -8  23   2       44.13       28.43     13.33 o 
  -7  23   2      390.99      313.00     39.99 o 
  -6  23   2        6.69        5.02     11.75 o 
  -5  23   2      164.13      166.65     19.13 o 
  -4  23   2        4.28       27.18     10.63 o 
  -3  23   2      311.92      319.59     19.40 o 
  -2  23   2      247.30      265.38      7.11 o 
  -1  23   2      448.31      481.70     12.97 o 
   0  23   2       70.38       58.54      6.12 o 
   1  23   2      137.03      145.78      9.61 o 
   2  23   2      141.26      142.98     10.06 o 
   3  23   2       80.74       88.90      9.93 o 
   4  23   2        4.80       30.79      8.56 o 
   5  23   2      223.09      236.33     16.07 o 
   6  23   2        7.53       13.75      9.03 o 
  -7  24   2      183.11      178.81     21.92 o 
  -6  24   2        0.79        3.34      9.83 o 
  -5  24   2      228.16      273.87     23.43 o 
  -4  24   2       37.69       22.09     11.19 o 
  -3  24   2      477.24      455.73     27.56 o 
  -2  24   2        0.39       14.88      5.23 o 
  -1  24   2      169.79      129.30      7.66 o 
   0  24   2        0.29       13.09      4.81 o 
   1  24   2        6.02       24.72      6.26 o 
   2  24   2      294.22      284.58     13.40 o 
   3  24   2      152.15      174.47     13.44 o 
   4  24   2      242.90      241.83     15.86 o 
   5  24   2       27.07       24.81      8.49 o 
   6  24   2        0.17        0.21      7.26 o 
  -7  25   2      490.34      454.90     32.44 o 
  -6  25   2       42.55       65.86     15.28 o 
  -5  25   2       15.37       24.86     18.06 o 
  -4  25   2        4.38       -1.54      8.35 o 
  -3  25   2       46.14       56.60     12.00 o 
  -2  25   2     3557.01     3400.71     39.11 o 
  -1  25   2      656.46      594.91     15.85 o 
   0  25   2      167.42      173.56      9.27 o 
   1  25   2      163.04      155.70     10.54 o 
   2  25   2      357.32      381.54     15.54 o 
   3  25   2        3.98        4.68      6.97 o 
   4  25   2      546.25      580.90     23.98 o 
   5  25   2      291.32      324.57     28.53 o 
   6  25   2       35.81       44.17     10.23 o 
  -7  26   2        9.16       40.65     15.10 o 
  -6  26   2       68.91       86.88     16.65 o 
  -5  26   2        0.60        2.06     10.14 o 
  -4  26   2       30.41       36.84     11.74 o 
  -3  26   2     1186.03     1170.75     28.33 o 
  -2  26   2      778.42      853.30     22.25 o 
  -1  26   2       52.84       83.78      6.57 o 
   0  26   2      384.47      341.27     12.85 o 
   1  26   2       77.04       78.92      7.04 o 
   2  26   2      717.17      736.80     21.62 o 
   3  26   2       32.78       93.03     10.85 o 
   4  26   2       78.21      108.42     12.31 o 
   5  26   2        3.98        6.63      8.35 o 
   6  26   2       50.61       47.81     10.33 o 
  -7  27   2       63.91       62.91     15.39 o 
  -6  27   2       91.86       81.94     16.56 o 
  -5  27   2        0.21       16.62     10.32 o 
  -4  27   2      771.51      712.61     63.98 o 
  -3  27   2       54.01       96.38     12.72 o 
  -2  27   2     2879.25     2934.62     58.47 o 
  -1  27   2      616.50      597.11     18.77 o 
   0  27   2      271.69      247.04     11.38 o 
   1  27   2      242.63      274.77     12.06 o 
   2  27   2       15.88       22.79      7.10 o 
   3  27   2      362.55      368.97     19.01 o 
   4  27   2        6.76       27.60      8.42 o 
   5  27   2        7.32        8.12      8.27 o 
  -7  28   2       17.90       35.33     11.14 o 
  -6  28   2      142.59      134.07     19.66 o 
  -5  28   2        0.77        2.44      8.54 o 
  -4  28   2       65.39       89.97     13.24 o 
  -3  28   2        9.45       30.91      9.88 o 
  -2  28   2       43.93      114.27     15.62 o 
  -1  28   2      133.96      178.56     11.41 o 
   0  28   2       72.39      100.18     10.13 o 
   1  28   2      386.14      363.99     24.69 o 
   2  28   2       12.88        5.16      6.75 o 
   3  28   2       10.53       12.27      7.48 o 
   4  28   2      134.49      134.20     13.34 o 
   5  28   2       68.36       81.00     14.91 o 
  -6  29   2       41.55       62.86     18.19 o 
  -5  29   2       48.16       64.61     11.81 o 
  -4  29   2      249.93      255.61     19.59 o 
  -3  29   2      610.01      565.35     26.26 o 
  -2  29   2      468.85      422.91     17.40 o 
  -1  29   2      437.01      431.04     16.61 o 
   0  29   2       63.19       66.42     10.02 o 
   1  29   2      309.88      338.17     15.54 o 
   2  29   2      273.88      220.33     17.12 o 
   3  29   2       64.93       44.67     10.34 o 
   4  29   2       22.66       18.32      8.34 o 
   5  29   2      248.49      300.21     19.66 o 
  -6  30   2      124.62      145.51     16.64 o 
  -5  30   2        7.22       31.76     10.56 o 
  -4  30   2      444.87      400.95     20.38 o 
  -3  30   2      805.86      783.46     34.04 o 
  -2  30   2      381.05      364.74     15.72 o 
  -1  30   2      340.22      351.72     15.44 o 
   0  30   2       14.28       27.46      9.24 o 
   1  30   2        3.77        6.79      6.35 o 
   2  30   2        8.66       15.33      6.38 o 
   3  30   2       39.63       51.05      9.74 o 
   4  30   2        4.10        0.58      8.74 o 
   5  30   2       72.51       65.68     11.29 o 
  -6  31   2        3.77       20.59     10.60 o 
  -5  31   2        6.00       11.23      9.20 o 
  -4  31   2      214.38      190.43     15.09 o 
  -3  31   2        6.50       16.04      8.93 o 
  -2  31   2      111.41       99.32     10.60 o 
  -1  31   2      311.89      342.44     15.42 o 
   0  31   2      148.45      144.12     12.18 o 
   1  31   2       21.18       17.60      6.76 o 
   2  31   2       13.68       21.88      9.57 o 
   3  31   2       85.69       66.11     10.54 o 
   4  31   2      180.40      210.68     16.24 o 
  -5  32   2        0.02       23.08     11.22 o 
  -4  32   2        1.28       28.11     11.26 o 
  -3  32   2       29.06       37.34     10.33 o 
  -2  32   2       31.36       46.07      9.26 o 
  -1  32   2        8.17        4.50      6.83 o 
   0  32   2      477.23      458.12     23.39 o 
   1  32   2       42.92       40.51      9.20 o 
   2  32   2      274.00      260.45     33.03 o 
   3  32   2      241.28      300.65     18.88 o 
   4  32   2       89.15      104.29     12.47 o 
  -5  33   2       37.28       42.95     11.96 o 
  -4  33   2       52.72       40.44      9.57 o 
  -3  33   2      163.70      141.78     15.41 o 
  -2  33   2        2.82        7.20      6.70 o 
  -1  33   2       17.74       22.60      8.24 o 
   0  33   2      209.05      235.47     15.24 o 
   1  33   2      229.90      228.83     15.36 o 
   2  33   2       54.80       63.14     10.18 o 
   3  33   2       93.01       79.07     11.58 o 
   4  33   2        5.54       29.44      9.67 o 
  -5  34   2       13.79       13.06     11.48 o 
  -4  34   2        0.03       20.29      8.88 o 
  -3  34   2       65.52       70.61     14.88 o 
  -2  34   2       71.41       49.82      9.20 o 
  -1  34   2      105.66       92.88     10.66 o 
   0  34   2      277.72      262.44     19.20 o 
   1  34   2      139.19      127.12     12.40 o 
   2  34   2       12.93       22.76      8.30 o 
   3  34   2      141.20      125.63     15.56 o 
  -4  35   2      209.06      170.05     15.17 o 
  -3  35   2       30.37       31.15     18.73 o 
  -2  35   2       57.22       43.06     11.20 o 
  -1  35   2      230.81      223.28     17.55 o 
   0  35   2      141.34      156.28     13.76 o 
   1  35   2      682.20      616.38     25.00 o 
   2  35   2      148.45      159.66     20.97 o 
   3  35   2        4.05       36.88     12.24 o 
  -4  36   2       92.86       72.69     11.34 o 
  -3  36   2       53.97       54.10     12.31 o 
  -2  36   2        0.12       19.25      8.90 o 
  -1  36   2      194.60      176.72     16.23 o 
   0  36   2       28.61       52.53      9.40 o 
   1  36   2       18.81       22.83      9.77 o 
   2  36   2       93.46      122.01     12.95 o 
  -3  37   2        9.44       33.69     12.59 o 
  -2  37   2       25.63       26.39      9.32 o 
  -1  37   2       56.45       62.14     11.44 o 
   0  37   2      141.23      175.78     14.50 o 
   1  37   2       36.15       46.09     12.06 o 
   2  37   2       52.83       51.89     10.44 o 
  -2  38   2       25.80        9.98      9.61 o 
  -1  38   2       37.62       56.07     11.56 o 
   0  38   2      114.60      129.48     15.51 o 
   1  38   2        1.88       11.71      9.26 o 
 -10   1   3       41.79       34.12     12.38 o 
  -9   1   3       10.68       46.38     12.64 o 
  -8   1   3       86.91      109.58     15.66 o 
  -7   1   3     3019.26     2869.34     42.37 o 
  -6   1   3     3011.94     2784.17     38.13 o 
  -5   1   3       70.64       54.78      5.19 o 
  -4   1   3     1792.32     1868.62     21.84 o 
  -3   1   3      241.40      223.15      6.51 o 
  -2   1   3     5494.62     5385.05     59.95 o 
  -1   1   3       12.99       38.57      2.84 o 
   0   1   3      333.47      291.85     13.30 o 
   1   1   3        1.09       10.93      6.54 o 
   2   1   3      459.14      398.05     18.58 o 
   3   1   3     2632.86     2719.95     41.21 o 
   4   1   3      237.38      272.88      9.64 o 
   5   1   3       92.51       66.51      5.88 o 
   6   1   3      547.47      533.57     20.44 o 
   7   1   3      274.48      317.19     33.80 o 
  -9   2   3       17.28        2.79      9.61 o 
  -8   2   3       91.11       96.72     44.21 o 
  -7   2   3       14.00       20.49      7.43 o 
  -6   2   3      262.40      225.65     10.32 o 
  -5   2   3      548.85      471.98     12.43 o 
  -4   2   3     4583.77     4507.76     44.37 o 
  -3   2   3      112.98      163.62      6.73 o 
  -2   2   3    12588.21    13232.51    116.11 o 
  -1   2   3     7419.79     7415.60     45.60 o 
   0   2   3        1.39        1.48      1.32 o 
   1   2   3     4956.84     4927.68     64.45 o 
   2   2   3     1480.80     1721.60     68.86 o 
   3   2   3       40.27       57.68      3.68 o 
   4   2   3      365.47      393.13     11.45 o 
   5   2   3      198.84      211.01     11.41 o 
   6   2   3       24.83       55.44     12.99 o 
   7   2   3     1032.85      985.68     71.83 o 
  -9   3   3        7.43        7.71      9.54 o 
  -8   3   3       56.97       48.01     12.07 o 
  -7   3   3       87.34       65.72      6.94 o 
  -6   3   3      374.41      303.58     11.74 o 
  -5   3   3     1110.99      983.11     18.44 o 
  -4   3   3     1155.97     1209.68     19.58 o 
  -3   3   3     1380.84     1380.56     19.72 o 
  -2   3   3     2337.54     2030.49     28.17 o 
  -1   3   3       47.96       44.30      2.62 o 
   0   3   3     1517.78     1464.46     33.23 o 
   1   3   3     1362.84     1413.38     19.32 o 
   2   3   3     1056.02     1240.11     39.72 o 
   3   3   3        0.02       -1.31      2.69 o 
   4   3   3        9.29       11.13      5.41 o 
   5   3   3        2.58       -1.88      4.84 o 
   6   3   3      153.62      120.63     13.39 o 
   7   3   3      137.12      147.94     20.96 o 
  -9   4   3        0.44       12.16     10.69 o 
  -8   4   3      158.76      120.88     16.73 o 
  -7   4   3       75.36       93.15     10.16 o 
  -6   4   3       38.18       31.70      5.04 o 
  -5   4   3      302.73      227.54      8.77 o 
  -4   4   3     1970.07     1912.94     65.30 o 
  -3   4   3     1409.91     1425.89     20.88 o 
  -2   4   3       98.04       76.64      3.90 o 
  -1   4   3     1456.97     1286.37     11.79 o 
   0   4   3        3.57        8.98      2.28 o 
   1   4   3        1.87        9.39      3.11 o 
   2   4   3        0.59        0.89      2.59 o 
   3   4   3      100.09       62.43      4.67 o 
   4   4   3       22.61       25.63      4.14 o 
   5   4   3       90.11       88.36     11.35 o 
   6   4   3        2.32       -8.48      8.40 o 
   7   4   3      480.10      441.34     67.29 o 
  -9   5   3      303.15      393.46     29.15 o 
  -8   5   3       81.39      103.85     14.24 o 
  -7   5   3      217.76      179.72     28.66 o 
  -6   5   3     1043.55      983.61     25.52 o 
  -5   5   3      112.39      138.15      7.55 o 
  -4   5   3     3923.35     3976.66     57.19 o 
  -3   5   3     1284.94     1614.30     23.32 o 
  -2   5   3     5360.18     4898.70     70.53 o 
  -1   5   3      566.93      756.82     10.27 o 
   0   5   3     5064.78     4819.37     43.25 o 
   1   5   3      110.32      138.50      4.97 o 
   2   5   3      951.32     1028.38     19.68 o 
   3   5   3      184.20      197.59      7.32 o 
   4   5   3       25.09       25.35      4.49 o 
   5   5   3      406.76      335.97     14.03 o 
   6   5   3      827.74      817.30     31.02 o 
   7   5   3      113.86      147.09     16.01 o 
  -9   6   3       19.65       27.81     15.25 o 
  -8   6   3       45.67       72.54     10.52 o 
  -7   6   3      143.75      187.81     20.66 o 
  -6   6   3        1.03       11.03      4.77 o 
  -5   6   3     1109.76     1160.45     28.65 o 
  -4   6   3      445.17      450.25     15.59 o 
  -3   6   3      532.15      526.34     17.36 o 
  -2   6   3      300.62      345.66      9.71 o 
  -1   6   3        9.46       22.81      2.56 o 
   0   6   3      156.04      107.60      4.72 o 
   1   6   3     1106.02     1161.67     38.92 o 
   2   6   3        4.46        3.31      2.73 o 
   3   6   3      510.72      450.71     20.59 o 
   4   6   3      378.85      347.81     11.04 o 
   5   6   3      167.94      119.26     11.49 o 
   6   6   3       17.20       56.30     13.89 o 
   7   6   3       11.82       -0.17      8.33 o 
  -9   7   3      330.83      328.79     26.53 o 
  -8   7   3       81.89      122.02     13.18 o 
  -7   7   3      163.91      115.40     12.04 o 
  -6   7   3      592.42      530.95     15.46 o 
  -5   7   3       38.01       53.07      4.76 o 
  -4   7   3       50.11       36.25      4.68 o 
  -3   7   3       39.44       64.00      6.54 o 
  -2   7   3     7408.36     7414.85     82.33 o 
  -1   7   3       46.75       46.15      4.09 o 
   0   7   3    16422.11    15812.25    146.77 o 
   1   7   3     2152.22     2182.88     51.89 o 
   2   7   3     1546.69     1668.07     24.77 o 
   3   7   3      268.81      304.35     13.91 o 
   4   7   3       16.41       20.26      5.87 o 
   5   7   3       17.64       19.24      6.83 o 
   6   7   3       69.10       88.47     14.72 o 
   7   7   3       27.62       49.97     11.83 o 
  -9   8   3        0.18        6.43      9.97 o 
  -8   8   3      523.52      457.03     22.62 o 
  -7   8   3      237.36      226.86     15.39 o 
  -6   8   3        0.95       -2.43      4.31 o 
  -5   8   3      173.85      138.18      7.17 o 
  -4   8   3      188.80      150.47     14.61 o 
  -3   8   3       19.04       49.14      8.56 o 
  -2   8   3      173.72      138.87      5.17 o 
  -1   8   3      373.31      293.50      6.98 o 
   0   8   3      174.00      162.72      6.03 o 
   1   8   3      216.57      280.96     10.08 o 
   2   8   3     1749.41     1559.76     69.58 o 
   3   8   3       43.95       42.52      5.53 o 
   4   8   3      834.97      798.24     16.86 o 
   5   8   3        4.58        5.80      6.20 o 
   6   8   3        3.61       31.74     12.57 o 
   7   8   3      234.20      215.52     18.33 o 
  -9   9   3       39.55       67.21     19.24 o 
  -8   9   3        0.08        6.70      7.47 o 
  -7   9   3       24.55       47.55      8.89 o 
  -6   9   3       28.13       47.65      6.10 o 
  -5   9   3      913.73      846.53     36.38 o 
  -4   9   3      150.75      139.26      7.88 o 
  -3   9   3     2170.31     2066.63     59.34 o 
  -2   9   3     1122.49     1010.61     14.96 o 
  -1   9   3     2670.70     2517.15     31.29 o 
   0   9   3       15.48       53.43      4.83 o 
   1   9   3      463.48      440.33     16.58 o 
   2   9   3      282.03      290.75      7.20 o 
   3   9   3      353.45      306.30     11.08 o 
   4   9   3      487.37      387.86     11.80 o 
   5   9   3      582.90      460.53     26.77 o 
   6   9   3      160.91      148.65     20.74 o 
   7   9   3        4.25       23.00     11.42 o 
  -9  10   3       57.12       75.89     16.47 o 
  -8  10   3      166.67      115.60     13.02 o 
  -7  10   3      243.80      220.48     17.27 o 
  -6  10   3      973.61      924.09     28.92 o 
  -5  10   3        0.21        7.98      6.15 o 
  -4  10   3      181.18      253.26     13.63 o 
  -3  10   3      125.07      160.18      8.66 o 
  -2  10   3      190.79      224.16      6.91 o 
  -1  10   3     3074.34     3542.80     39.36 o 
   0  10   3     2230.59     2375.52     42.80 o 
   1  10   3      372.80      349.66     20.99 o 
   2  10   3       72.90       58.65      5.12 o 
   3  10   3      661.10      655.96     14.26 o 
   4  10   3      737.05      676.83     19.42 o 
   5  10   3      137.60      103.73     11.35 o 
   6  10   3        0.49       25.49     16.39 o 
   7  10   3       59.31       78.18     16.50 o 
  -9  11   3      267.19      306.31     34.08 o 
  -8  11   3       39.26       70.89     10.97 o 
  -7  11   3      219.56      228.82     15.79 o 
  -6  11   3     1061.87     1069.42     31.25 o 
  -5  11   3       58.97       75.39      6.29 o 
  -4  11   3      154.14      114.07      7.79 o 
  -3  11   3      287.03      305.78     10.23 o 
  -2  11   3     2122.41     2223.93     23.97 o 
  -1  11   3       22.83       18.88      4.68 o 
   0  11   3     6928.45     7029.87     79.80 o 
   1  11   3     1355.90     1410.52     31.04 o 
   2  11   3      134.59      127.49      5.76 o 
   3  11   3     3210.59     3315.10     44.67 o 
   4  11   3        8.95       33.83     11.36 o 
   5  11   3      128.80      135.58     18.14 o 
   6  11   3      215.42      171.14     20.24 o 
   7  11   3       70.88       82.84     16.40 o 
  -9  12   3       15.37       29.91     16.52 o 
  -8  12   3      109.60      160.15     15.80 o 
  -7  12   3        1.74       11.94      7.61 o 
  -6  12   3       71.33      109.45     11.58 o 
  -5  12   3      733.22      783.06     18.67 o 
  -4  12   3       10.59        8.00      3.82 o 
  -3  12   3      525.63      506.87     16.60 o 
  -2  12   3       33.61       41.79      4.76 o 
  -1  12   3     6039.89     6504.23     94.11 o 
   0  12   3      188.34      219.23     12.05 o 
   1  12   3       22.25       21.99      6.23 o 
   2  12   3       29.36       21.69      3.25 o 
   3  12   3     1186.08     1180.04     25.52 o 
   4  12   3     5526.44     5160.77     63.40 o 
   5  12   3       73.21      148.97     13.49 o 
   6  12   3       24.76       47.87     27.44 o 
   7  12   3        7.50       16.19     15.14 o 
  -9  13   3       23.82        0.09     10.13 o 
  -8  13   3      120.29      119.07     13.19 o 
  -7  13   3       12.19       20.01      7.76 o 
  -6  13   3       17.88        8.34      6.96 o 
  -5  13   3       47.91       58.86      9.19 o 
  -4  13   3      739.51      716.41     35.58 o 
  -3  13   3      276.36      263.22     19.15 o 
  -2  13   3     1453.73     1463.98     22.29 o 
  -1  13   3      487.19      473.15     11.73 o 
   0  13   3      322.79      287.04     13.69 o 
   1  13   3      916.85      932.65     25.71 o 
   2  13   3       36.84       47.47      4.23 o 
   3  13   3      252.97      296.99     13.74 o 
   4  13   3        5.89       60.71      9.45 o 
   5  13   3      388.92      392.83     23.01 o 
   6  13   3       13.85      -14.90     11.15 o 
   7  13   3        7.21       18.26     12.76 o 
  -9  14   3        2.62       18.17     12.35 o 
  -8  14   3       73.18      107.15     13.22 o 
  -7  14   3      194.95      227.58     16.71 o 
  -6  14   3       50.51       61.83      9.45 o 
  -5  14   3       15.29       21.75      9.27 o 
  -4  14   3      301.18      295.40     16.45 o 
  -3  14   3      301.37      322.67     12.62 o 
  -2  14   3      110.62       83.04      6.27 o 
  -1  14   3     7032.21     7470.56     85.15 o 
   0  14   3        9.76       12.96      5.96 o 
   1  14   3      823.95      885.53     20.49 o 
   2  14   3      174.20      162.77      6.18 o 
   3  14   3      239.50      222.73     12.27 o 
   4  14   3     1754.60     1758.17     34.91 o 
   5  14   3       11.85       12.59      5.72 o 
   6  14   3        5.25       34.49     14.24 o 
   7  14   3       70.05       82.19     17.93 o 
  -9  15   3       48.31       96.65     17.46 o 
  -8  15   3       66.34       48.43     10.99 o 
  -7  15   3        2.27       20.89      8.93 o 
  -6  15   3      194.58      303.86     20.31 o 
  -5  15   3       40.38       52.50     10.22 o 
  -4  15   3      979.46     1065.91     29.71 o 
  -3  15   3      785.75      725.35     28.81 o 
  -2  15   3      462.79      403.36     12.03 o 
  -1  15   3      109.57      130.82      6.89 o 
   0  15   3       10.26       28.23      6.56 o 
   1  15   3       13.21       14.30      5.57 o 
   2  15   3       58.76       48.26      4.98 o 
   3  15   3     1119.64     1070.70     26.21 o 
   4  15   3      245.47      327.79     16.01 o 
   5  15   3       11.21       16.97      6.25 o 
   6  15   3      598.00      537.09     34.75 o 
   7  15   3      122.28      113.20     19.39 o 
  -9  16   3       38.30       81.40     16.04 o 
  -8  16   3      114.25      127.14     14.22 o 
  -7  16   3        5.46       24.28      8.23 o 
  -6  16   3      433.37      503.00     23.00 o 
  -5  16   3       38.49       54.53      9.56 o 
  -4  16   3      164.89      208.67     11.83 o 
  -3  16   3      160.00      187.83     11.12 o 
  -2  16   3       80.85       79.88      6.95 o 
  -1  16   3      676.91      877.12     17.31 o 
   0  16   3        4.76       20.13      6.03 o 
   1  16   3       79.70       99.99      6.84 o 
   2  16   3      146.69      168.92     12.48 o 
   3  16   3      338.80      325.47     18.39 o 
   4  16   3     1030.13      933.53     26.00 o 
   5  16   3      195.29      120.92     11.67 o 
   6  16   3       92.00       77.26     15.89 o 
   7  16   3       32.32       34.60     20.92 o 
  -9  17   3      285.57      300.13     27.58 o 
  -8  17   3       14.28       13.82      8.33 o 
  -7  17   3       15.96       35.09      9.85 o 
  -6  17   3      512.94      441.99     22.01 o 
  -5  17   3     1062.02     1006.38     38.58 o 
  -4  17   3      892.32      927.48     48.45 o 
  -3  17   3     1562.93     1359.82     28.47 o 
  -2  17   3        7.44        3.46      4.94 o 
  -1  17   3      728.64      619.33     21.68 o 
   0  17   3      584.76      560.69     20.36 o 
   1  17   3       73.47       81.67      6.13 o 
   2  17   3        3.78       15.99      3.88 o 
   3  17   3     1393.81     1318.38     36.18 o 
   4  17   3      556.57      586.54     21.28 o 
   5  17   3      153.37      133.62     11.48 o 
   6  17   3      403.97      415.85     39.22 o 
   7  17   3       46.54       58.33     16.28 o 
  -8  18   3      279.41      294.54     22.83 o 
  -7  18   3      557.44      589.47     34.50 o 
  -6  18   3        0.75        8.98      7.20 o 
  -5  18   3      143.69      204.86     15.29 o 
  -4  18   3        7.79       12.03      8.96 o 
  -3  18   3        0.45        4.93      3.63 o 
  -2  18   3       42.26       58.02      6.72 o 
  -1  18   3     1909.63     1779.29     31.68 o 
   0  18   3      399.93      429.57     19.07 o 
   1  18   3      676.87      636.69     24.06 o 
   2  18   3      696.05      777.33     19.25 o 
   3  18   3       22.51       34.19      8.84 o 
   4  18   3     1669.64     1648.55     45.20 o 
   5  18   3        7.07       22.31      7.09 o 
   6  18   3       22.33       48.27     15.88 o 
  -8  19   3        0.02       22.89     10.69 o 
  -7  19   3       73.47       67.00     11.56 o 
  -6  19   3       14.44        8.04     12.79 o 
  -5  19   3      443.21      395.90     18.09 o 
  -4  19   3       98.50      113.24     10.48 o 
  -3  19   3      192.60      193.65     10.60 o 
  -2  19   3     1008.73      888.99     21.84 o 
  -1  19   3      213.19      171.21      6.44 o 
   0  19   3      238.99      272.40     15.06 o 
   1  19   3      192.07      222.57     12.33 o 
   2  19   3        0.00       -0.58      4.77 o 
   3  19   3      795.46      713.77     27.44 o 
   4  19   3      955.91     1052.21     29.36 o 
   5  19   3      100.86       81.27     10.07 o 
   6  19   3      173.91      231.98     24.97 o 
  -8  20   3      138.38      148.55     16.25 o 
  -7  20   3       87.69       99.81     13.12 o 
  -6  20   3        2.95      -11.80      6.83 o 
  -5  20   3       12.59       15.07      6.59 o 
  -4  20   3      834.61      793.35     25.35 o 
  -3  20   3      328.42      315.14     13.74 o 
  -2  20   3      638.13      573.17     12.87 o 
  -1  20   3     1203.64     1106.47     22.03 o 
   0  20   3       17.57       20.29      6.50 o 
   1  20   3       17.63       30.03      6.63 o 
   2  20   3       53.18       50.07      8.77 o 
   3  20   3       51.05       67.17     10.58 o 
   4  20   3      556.62      539.95     21.74 o 
   5  20   3      128.54      110.91     11.09 o 
   6  20   3        0.98       30.35     15.90 o 
  -8  21   3       76.48       81.34     13.12 o 
  -7  21   3        3.92       -1.08      8.07 o 
  -6  21   3       94.73      105.67     15.48 o 
  -5  21   3      121.68      141.24     17.24 o 
  -4  21   3      153.69      146.07     11.91 o 
  -3  21   3      849.31      854.48     25.76 o 
  -2  21   3      213.88      220.89      8.22 o 
  -1  21   3      859.62      732.86     18.25 o 
   0  21   3      729.65      700.41     16.11 o 
   1  21   3      128.32      166.40     10.97 o 
   2  21   3      196.87      177.47     10.48 o 
   3  21   3      338.66      330.15     19.33 o 
   4  21   3      122.45      125.21     11.72 o 
   5  21   3       79.97       54.66     10.13 o 
   6  21   3      105.75      126.12     22.35 o 
  -8  22   3       35.45       47.72     14.42 o 
  -7  22   3        2.76       -3.28     12.99 o 
  -6  22   3        0.11        9.54     10.29 o 
  -5  22   3        7.61       31.15     11.32 o 
  -4  22   3      161.14      149.17     12.10 o 
  -3  22   3       16.90       21.71      5.23 o 
  -2  22   3      119.85      107.32      6.08 o 
  -1  22   3       39.68       40.30      4.89 o 
   0  22   3        1.11       10.05      4.80 o 
   1  22   3        4.37       14.40      6.68 o 
   2  22   3        4.53       13.17      5.74 o 
   3  22   3        4.81       15.82      8.69 o 
   4  22   3      114.80      119.16     11.89 o 
   5  22   3       44.75       31.04      9.54 o 
   6  22   3        1.91        7.68     12.22 o 
  -8  23   3       77.74       79.58     30.68 o 
  -7  23   3        0.01       11.70     21.85 o 
  -6  23   3       28.89       66.84     14.20 o 
  -5  23   3       51.97       50.77     13.52 o 
  -4  23   3       17.29       16.42      6.71 o 
  -3  23   3      270.37      269.05     14.53 o 
  -2  23   3      324.58      292.31      9.34 o 
  -1  23   3      724.49      710.70     24.47 o 
   0  23   3      370.50      386.24     12.85 o 
   1  23   3       59.50       59.26      9.91 o 
   2  23   3      147.53      119.97      9.34 o 
   3  23   3      242.52      268.72     19.19 o 
   4  23   3      110.40      141.82     13.10 o 
   5  23   3      197.16      210.28     15.47 o 
   6  23   3      110.12       85.26     20.05 o 
  -8  24   3      320.57      318.78     53.11 o 
  -7  24   3      198.91      198.26     22.23 o 
  -6  24   3      129.40      119.43     17.38 o 
  -5  24   3       44.14       54.96     13.19 o 
  -4  24   3       91.01      139.75     12.44 o 
  -3  24   3     1660.46     1510.54     42.47 o 
  -2  24   3       97.24       62.09     10.05 o 
  -1  24   3      633.33      594.37     20.06 o 
   0  24   3        5.84       14.23      6.39 o 
   1  24   3     1177.61     1178.15     29.32 o 
   2  24   3      416.54      359.08     15.00 o 
   3  24   3      405.35      414.02     29.32 o 
   4  24   3      230.49      179.53     14.08 o 
   5  24   3      182.57      143.51     19.10 o 
  -7  25   3       81.88       70.99     15.65 o 
  -6  25   3       87.61      127.69     18.97 o 
  -5  25   3      138.93      111.17     17.12 o 
  -4  25   3      118.82      143.86     13.13 o 
  -3  25   3     2947.92     2863.88     43.09 o 
  -2  25   3        3.63       10.22      5.68 o 
  -1  25   3       14.61       15.82      6.76 o 
   0  25   3      561.26      440.26     20.61 o 
   1  25   3       69.58       66.37      9.71 o 
   2  25   3        0.92        7.47      5.46 o 
   3  25   3        8.43       21.73      9.47 o 
   4  25   3       41.82       66.21     10.60 o 
   5  25   3       18.13       49.75     11.31 o 
  -7  26   3       87.96      109.13     17.71 o 
  -6  26   3       54.74       65.74     14.72 o 
  -5  26   3        6.37       10.34     13.72 o 
  -4  26   3      643.88      651.77     34.95 o 
  -3  26   3     3003.79     3067.45     48.54 o 
  -2  26   3      594.88      593.69     20.58 o 
  -1  26   3        2.79        1.50      6.46 o 
   0  26   3      125.92      148.96     11.71 o 
   1  26   3      175.17      194.53     13.97 o 
   2  26   3      172.71       93.15     10.13 o 
   3  26   3       26.92       50.74      9.33 o 
   4  26   3       11.96       10.45      7.53 o 
   5  26   3       86.41      102.05     12.41 o 
  -7  27   3       26.11       85.59     17.29 o 
  -6  27   3       75.89      100.42     16.77 o 
  -5  27   3      100.37       88.09     15.64 o 
  -4  27   3        7.20       25.04      9.35 o 
  -3  27   3     1584.97     1446.56     38.40 o 
  -2  27   3      267.20      253.57     12.79 o 
  -1  27   3      853.41      791.15     24.26 o 
   0  27   3      693.42      670.30     22.87 o 
   1  27   3       37.31       49.46      8.73 o 
   2  27   3      195.43      209.52     14.08 o 
   3  27   3      238.23      158.01     13.86 o 
   4  27   3      172.92      177.43     14.64 o 
   5  27   3        0.73        8.23      8.89 o 
  -7  28   3       65.33       88.21     21.33 o 
  -6  28   3        4.05        6.41     10.06 o 
  -5  28   3        0.28       26.50     13.60 o 
  -4  28   3     1094.93     1126.23     46.31 o 
  -3  28   3      111.95      104.32     12.86 o 
  -2  28   3      246.76      244.54     12.83 o 
  -1  28   3      487.45      452.17     19.06 o 
   0  28   3      158.49      128.72     12.92 o 
   1  28   3      712.50      572.88     21.91 o 
   2  28   3       84.05      104.29     10.66 o 
   3  28   3       72.68      116.41     12.77 o 
   4  28   3       59.05       78.31     11.59 o 
   5  28   3       67.85       86.35     12.24 o 
  -6  29   3       39.56       41.24     21.02 o 
  -5  29   3        4.70        8.60      9.80 o 
  -4  29   3      438.77      406.69     23.45 o 
  -3  29   3      405.63      379.77     18.27 o 
  -2  29   3       46.28       18.16      6.73 o 
  -1  29   3      121.36      142.40     13.92 o 
   0  29   3       51.51       46.18      8.20 o 
   1  29   3        0.00       10.24      7.17 o 
   2  29   3       53.63       79.22     14.69 o 
   3  29   3      319.68      355.34     19.98 o 
   4  29   3       40.22       43.08     12.01 o 
  -6  30   3       32.87       62.83     15.63 o 
  -5  30   3       13.87       31.81     12.41 o 
  -4  30   3       37.95       38.29     10.46 o 
  -3  30   3      312.90      302.42     20.42 o 
  -2  30   3      338.98      281.65     14.06 o 
  -1  30   3      325.05      301.73     16.19 o 
   0  30   3      206.26      193.70     18.45 o 
   1  30   3      245.18      272.45     16.39 o 
   2  30   3        0.31        6.99      7.95 o 
   3  30   3       34.15       34.43     10.97 o 
   4  30   3      261.88      225.85     17.41 o 
  -6  31   3       90.53       95.18     20.57 o 
  -5  31   3       71.12       49.61     10.18 o 
  -4  31   3      388.83      348.40     19.61 o 
  -3  31   3      240.75      260.07     19.22 o 
  -2  31   3        1.03       14.43      6.82 o 
  -1  31   3       48.01       57.52      8.96 o 
   0  31   3      167.68      162.94     13.41 o 
   1  31   3       12.13       16.82      7.31 o 
   2  31   3        6.77        7.80      6.68 o 
   3  31   3       36.79       49.16     11.96 o 
   4  31   3       18.23       31.51      9.55 o 
  -5  32   3       67.54       57.61     10.48 o 
  -4  32   3        0.11       19.01      8.88 o 
  -3  32   3       21.26       20.21      9.04 o 
  -2  32   3      281.40      259.17     17.00 o 
  -1  32   3       19.70       24.92      7.39 o 
   0  32   3        8.68       17.89      8.43 o 
   1  32   3       11.54       18.18      7.45 o 
   2  32   3       17.47       14.75      8.03 o 
   3  32   3      327.60      328.82     23.17 o 
  -5  33   3        3.02       -3.95      8.80 o 
  -4  33   3       72.63       79.72     11.07 o 
  -3  33   3      126.76      135.43     15.31 o 
  -2  33   3       10.63       16.24      8.13 o 
  -1  33   3       46.94       53.91      8.96 o 
   0  33   3      340.39      371.84     24.80 o 
   1  33   3      133.25      150.73     13.48 o 
   2  33   3      160.86      177.85     17.42 o 
   3  33   3       20.61       28.76     22.51 o 
  -5  34   3       69.36       76.75     11.63 o 
  -4  34   3      259.44      266.18     18.43 o 
  -3  34   3        4.26        9.08      8.29 o 
  -2  34   3      121.19      132.65     18.19 o 
  -1  34   3      201.31      206.23     14.72 o 
   0  34   3        0.07       15.75      7.92 o 
   1  34   3      592.92      497.16     22.69 o 
   2  34   3       39.65       53.22     11.60 o 
   3  34   3        4.21       18.34     23.55 o 
  -4  35   3      136.35      130.91     16.11 o 
  -3  35   3        5.67       21.96      9.40 o 
  -2  35   3        9.41       15.93      8.92 o 
  -1  35   3       33.69       48.18      9.77 o 
   0  35   3       10.53       14.76      7.39 o 
   1  35   3        0.70       29.17      9.17 o 
   2  35   3        9.12        6.41      8.72 o 
  -3  36   3       39.12       34.38      9.92 o 
  -2  36   3        5.64        4.62      8.19 o 
  -1  36   3      313.84      318.51     22.78 o 
   0  36   3        3.34        8.53      7.62 o 
   1  36   3      148.00      110.00     12.21 o 
  -3  37   3       13.59       12.08      9.60 o 
  -2  37   3      163.18      141.52     15.14 o 
  -1  37   3        6.91       19.19      9.02 o 
   0  37   3      213.23      186.54     15.22 o 
   1  37   3       13.95       17.37      8.42 o 
  -1  38   3      154.73      135.42     15.48 o 
 -10   0   4       68.88       72.37     23.85 o 
  -9   0   4      750.92      626.59     51.66 o 
  -8   0   4      237.59      228.34     30.86 o 
  -7   0   4      625.31      660.63     45.50 o 
  -6   0   4     2680.95     2620.86     87.98 o 
  -5   0   4     4818.33     4445.25    204.48 o 
  -4   0   4    22642.83    22360.73   2312.23 o 
  -3   0   4     1156.90      989.95     41.96 o 
  -2   0   4        9.96        4.18      4.01 o 
  -1   0   4      173.32      118.88      5.99 o 
   0   0   4     2554.90     2304.38    286.80 o 
   1   0   4     1475.51     1872.71     57.59 o 
   2   0   4      927.87      948.25    105.17 o 
   3   0   4      411.84      280.61     13.95 o 
   4   0   4      613.75      633.96     29.18 o 
   5   0   4      365.49      416.27     40.27 o 
   6   0   4      803.92      765.82     58.16 o 
   7   0   4      151.14      122.76     30.99 o 
 -10   1   4       11.20       23.11     11.50 o 
  -9   1   4      104.73      111.87     36.84 o 
  -8   1   4       45.29       45.84     13.13 o 
  -7   1   4       53.19       40.44     17.84 o 
  -6   1   4        2.79        7.85      3.86 o 
  -5   1   4     4653.61     4281.16    175.39 o 
  -4   1   4     3037.94     2710.09     66.26 o 
  -3   1   4       47.32       44.75      3.30 o 
  -2   1   4       50.34       63.76      4.81 o 
  -1   1   4      111.93      169.99      4.97 o 
   0   1   4     6411.62     5517.98     85.69 o 
   1   1   4     1056.04     1088.70     30.32 o 
   2   1   4       34.68       43.12      7.24 o 
   3   1   4       53.90       60.74      6.25 o 
   4   1   4       93.12      124.32     11.58 o 
   5   1   4      929.80      818.87     25.31 o 
   6   1   4      261.59      270.98     27.67 o 
   7   1   4      159.54      178.05     23.54 o 
 -10   2   4       11.82       16.91     13.62 o 
  -9   2   4       35.02       20.69     10.77 o 
  -8   2   4      161.12      155.60     27.76 o 
  -7   2   4      263.02      266.67     21.44 o 
  -6   2   4      556.48      495.41     26.33 o 
  -5   2   4     1038.27     1136.09     27.59 o 
  -4   2   4       54.13       75.94     10.31 o 
  -3   2   4      925.36     1061.01     20.26 o 
  -2   2   4       40.76       41.55      4.27 o 
  -1   2   4      242.02      236.44      6.84 o 
   0   2   4      152.47       98.33     11.70 o 
   1   2   4       69.57       35.26      7.13 o 
   2   2   4       42.95        8.36      2.00 o 
   3   2   4       45.50       50.83      4.61 o 
   4   2   4       44.68       37.03      7.99 o 
   5   2   4      120.49      124.03     11.81 o 
   6   2   4       10.98       29.35     10.41 o 
   7   2   4        9.16       50.67     17.58 o 
 -10   3   4      175.01      187.88     22.69 o 
  -9   3   4        9.91       -1.98     10.14 o 
  -8   3   4      384.81      360.69     25.86 o 
  -7   3   4       10.22        1.04      5.87 o 
  -6   3   4      401.42      369.37     20.23 o 
  -5   3   4     1329.28     1314.71     42.57 o 
  -4   3   4      929.75      884.16     18.77 o 
  -3   3   4      132.58      206.64      9.26 o 
  -2   3   4       38.35       27.13      3.98 o 
  -1   3   4      295.30      204.77      5.16 o 
   0   3   4      956.10     1006.22     39.12 o 
   1   3   4      220.46      164.11     11.79 o 
   2   3   4       39.77       51.19      4.63 o 
   3   3   4      200.39      181.92     11.40 o 
   4   3   4      228.32      259.29     15.45 o 
   5   3   4      628.79      605.07     31.98 o 
   6   3   4        5.28       25.53     10.34 o 
   7   3   4      325.67      320.90     29.18 o 
 -10   4   4        9.56       17.14     19.04 o 
  -9   4   4      695.41      656.97     37.68 o 
  -8   4   4       41.07       22.41      9.54 o 
  -7   4   4      516.53      440.74     18.99 o 
  -6   4   4       43.61       53.60      7.50 o 
  -5   4   4      474.83      422.91     16.37 o 
  -4   4   4     4881.43     4867.98     94.47 o 
  -3   4   4      185.92      147.40      9.15 o 
  -2   4   4       15.35       18.20      3.16 o 
  -1   4   4      147.89      126.88      3.97 o 
   0   4   4     1344.96     1433.68     52.01 o 
   1   4   4      369.97      305.69     15.47 o 
   2   4   4      181.53      156.99     12.37 o 
   3   4   4     2265.92     2081.08     55.06 o 
   4   4   4      206.00      213.57     14.24 o 
   5   4   4       85.15      116.69     28.02 o 
   6   4   4      167.09      211.14     23.66 o 
   7   4   4      129.54      161.74     23.26 o 
  -9   5   4       14.02       67.41     18.42 o 
  -8   5   4       12.44        4.01     13.60 o 
  -7   5   4      750.10      730.21     28.66 o 
  -6   5   4      267.79      311.67     15.45 o 
  -5   5   4      176.73      176.28     11.62 o 
  -4   5   4      362.56      455.55     15.41 o 
  -3   5   4     1461.37     1624.65     37.59 o 
  -2   5   4       63.79       75.21      4.26 o 
  -1   5   4      223.39      201.80      5.73 o 
   0   5   4      297.15      294.12     13.73 o 
   1   5   4     1379.96     1343.13     35.47 o 
   2   5   4      321.08      307.56     10.27 o 
   3   5   4        9.86       10.86      4.12 o 
   4   5   4       60.48       56.06      8.47 o 
   5   5   4       41.71       38.47     10.90 o 
   6   5   4       34.87       68.38     14.37 o 
   7   5   4      160.68      155.85     22.09 o 
  -9   6   4      313.20      339.23     27.78 o 
  -8   6   4        2.32        7.39     10.95 o 
  -7   6   4      877.97      891.19     32.50 o 
  -6   6   4     1267.95     1170.46     29.89 o 
  -5   6   4      987.14      990.18     25.27 o 
  -4   6   4       45.70       32.42      5.82 o 
  -3   6   4      443.44      451.56     19.20 o 
  -2   6   4      174.33      161.21      5.75 o 
  -1   6   4      390.13      361.70      8.14 o 
   0   6   4     4201.33     3931.34     42.64 o 
   1   6   4      166.08      172.93      7.23 o 
   2   6   4     2390.36     2407.47     37.47 o 
   3   6   4      716.79      865.84     19.41 o 
   4   6   4       38.16       37.57      7.77 o 
   5   6   4        9.67       34.86     15.99 o 
   6   6   4      680.68      610.15     35.40 o 
   7   6   4       93.37      125.56     44.75 o 
  -9   7   4      100.51      101.45     23.56 o 
  -8   7   4      535.59      550.01     32.34 o 
  -7   7   4      232.30      255.64     25.46 o 
  -6   7   4      422.16      427.16     18.42 o 
  -5   7   4     1461.24     1518.55     32.61 o 
  -4   7   4     1002.64      976.08     24.02 o 
  -3   7   4     1056.29     1079.24     31.03 o 
  -2   7   4       21.79       14.94      2.60 o 
  -1   7   4      742.26      843.44     12.23 o 
   0   7   4      411.81      515.12      9.86 o 
   1   7   4      626.33      495.08     36.06 o 
   2   7   4        3.82       14.58      2.43 o 
   3   7   4      361.29      419.54     15.80 o 
   4   7   4      342.88      423.70     18.68 o 
   5   7   4      478.17      466.52     30.23 o 
   6   7   4       12.75       34.14     13.25 o 
   7   7   4        4.90       18.75     13.89 o 
  -9   8   4       14.88       36.55     18.60 o 
  -8   8   4      125.14      144.10     19.09 o 
  -7   8   4      361.59      362.31     18.57 o 
  -6   8   4      141.97      122.89     11.01 o 
  -5   8   4      671.59      701.86     22.26 o 
  -4   8   4      132.00       99.57      9.65 o 
  -3   8   4      124.47       75.68      9.04 o 
  -2   8   4      908.09      855.27     28.06 o 
  -1   8   4        6.96       15.16      2.50 o 
   0   8   4       33.52       94.06      5.14 o 
   1   8   4      918.42     1016.93     27.74 o 
   2   8   4      634.85      678.47     16.23 o 
   3   8   4       45.07       44.32      7.02 o 
   4   8   4      265.37      284.57     40.15 o 
   5   8   4      198.34      294.94     24.50 o 
   6   8   4        8.76       13.42     20.12 o 
   7   8   4        5.39       37.99     11.89 o 
  -9   9   4        2.01       27.21     17.99 o 
  -8   9   4      253.07      247.41     22.86 o 
  -7   9   4      387.95      315.17     22.62 o 
  -6   9   4       16.87       31.55      7.70 o 
  -5   9   4       90.97      116.76     10.58 o 
  -4   9   4       30.41       34.35      7.46 o 
  -3   9   4      301.72      307.08     16.12 o 
  -2   9   4     1482.48     1242.48     21.21 o 
  -1   9   4      167.70      206.91      5.82 o 
   0   9   4     2835.27     3020.09     53.80 o 
   1   9   4     1155.50     1376.80     31.69 o 
   2   9   4      672.65      581.84     43.73 o 
   3   9   4      511.20      472.66     14.84 o 
   4   9   4      110.18      118.15     16.52 o 
   5   9   4      102.64      107.19     16.77 o 
   6   9   4        0.27       19.13     13.49 o 
   7   9   4      174.25      197.12     23.71 o 
  -9  10   4      173.15      210.27     22.89 o 
  -8  10   4       56.56       60.80     17.19 o 
  -7  10   4       53.04       28.38      9.13 o 
  -6  10   4     1850.41     1694.82     52.77 o 
  -5  10   4      857.85      828.78     25.18 o 
  -4  10   4       90.41      101.42      9.30 o 
  -3  10   4       95.88       80.22      4.45 o 
  -2  10   4     1490.27     1387.14     24.28 o 
  -1  10   4       39.99       54.37      3.46 o 
   0  10   4     1431.90     1359.58     23.21 o 
   1  10   4      114.00       90.80      6.58 o 
   2  10   4      220.74      211.45     12.14 o 
   3  10   4     2978.16     3032.90     41.02 o 
   4  10   4      111.36      155.54     41.22 o 
   5  10   4       71.45      104.06     20.77 o 
   6  10   4      107.26       56.32     14.19 o 
  -9  11   4       62.31       57.99     16.63 o 
  -8  11   4      138.78      122.14     17.46 o 
  -7  11   4       15.57       21.60      7.80 o 
  -6  11   4        4.37       32.91      7.96 o 
  -5  11   4       16.82       23.47      7.06 o 
  -4  11   4      832.61      844.78     23.98 o 
  -3  11   4        3.01        5.71      3.90 o 
  -2  11   4      165.72      208.71     13.97 o 
  -1  11   4      652.15      550.57     12.32 o 
   0  11   4     1715.38     1847.58     38.10 o 
   1  11   4      614.56      711.10     23.56 o 
   2  11   4       39.70       53.70      3.94 o 
   3  11   4      129.22      139.99     11.05 o 
   4  11   4     3072.94     3163.94    150.47 o 
   5  11   4       54.32       90.49     19.01 o 
   6  11   4        3.38        6.86     16.80 o 
  -9  12   4      368.00      337.67     28.08 o 
  -8  12   4       86.52       58.35     13.80 o 
  -7  12   4      279.76      271.76     17.56 o 
  -6  12   4        1.35       11.00     10.46 o 
  -5  12   4       97.59      109.23     10.77 o 
  -4  12   4      278.10      246.71     18.27 o 
  -3  12   4      412.88      486.99     14.18 o 
  -2  12   4       20.29       37.36      5.28 o 
  -1  12   4     4896.18     4820.94     56.66 o 
   0  12   4     1170.95     1047.99     24.78 o 
   1  12   4        3.33        4.76      6.37 o 
   2  12   4      423.30      386.62     10.93 o 
   3  12   4        4.74       32.20      8.47 o 
   4  12   4      400.10      474.42     30.44 o 
   5  12   4       60.77       53.24     14.18 o 
   6  12   4       88.29      118.93     18.61 o 
  -9  13   4       10.17       42.78     24.27 o 
  -8  13   4       96.87      108.23     17.31 o 
  -7  13   4       30.54       30.23      8.37 o 
  -6  13   4      251.12      263.98     16.21 o 
  -5  13   4      603.86      620.82     29.75 o 
  -4  13   4      758.46      738.60     23.87 o 
  -3  13   4      366.17      345.44     20.40 o 
  -2  13   4      110.56      113.56      7.83 o 
  -1  13   4      626.71      744.24     14.72 o 
   0  13   4     1809.80     1777.80     56.65 o 
   1  13   4      144.37      155.43     12.29 o 
   2  13   4     2721.31     2682.30     32.48 o 
   3  13   4      711.92      756.46     26.56 o 
   4  13   4      132.08      127.69     12.31 o 
   5  13   4      349.65      365.83     55.06 o 
   6  13   4        0.63       -1.91     10.90 o 
  -9  14   4        9.18       15.53     11.95 o 
  -8  14   4       27.67       49.91     14.25 o 
  -7  14   4        0.50        3.45      7.90 o 
  -6  14   4      102.73       81.72     11.23 o 
  -5  14   4      845.49      894.04     28.04 o 
  -4  14   4      560.59      581.17     36.20 o 
  -3  14   4       36.63       18.70      3.98 o 
  -2  14   4     1138.18     1255.29     24.59 o 
  -1  14   4       50.10       47.73      5.35 o 
   0  14   4      487.39      526.76     29.62 o 
   1  14   4       29.84       18.51      7.62 o 
   2  14   4     1375.74     1360.86     21.87 o 
   3  14   4      714.79      634.74     41.90 o 
   4  14   4        1.26       19.99      7.25 o 
   5  14   4       26.74       48.61     14.43 o 
   6  14   4      197.48      236.97     26.26 o 
  -9  15   4        6.82        3.41     10.41 o 
  -8  15   4       28.54       37.11     10.05 o 
  -7  15   4        1.11       32.29      8.95 o 
  -6  15   4      128.23      160.88     13.80 o 
  -5  15   4      209.84      220.66     15.13 o 
  -4  15   4        5.14       19.17      8.70 o 
  -3  15   4       19.05       28.05      5.61 o 
  -2  15   4     2761.79     2636.38     41.33 o 
  -1  15   4      713.40      735.05     19.32 o 
   0  15   4      695.45      611.32     21.85 o 
   1  15   4      120.03      112.72     12.56 o 
   2  15   4      530.32      666.31     15.03 o 
   3  15   4     2189.57     2032.76     44.71 o 
   4  15   4      202.53      228.62     16.28 o 
   5  15   4       10.83       19.53     11.94 o 
   6  15   4       27.31       26.30     14.71 o 
  -9  16   4      361.22      351.62     32.62 o 
  -8  16   4       14.50       27.65      9.36 o 
  -7  16   4      263.84      276.90     18.51 o 
  -6  16   4       45.43       38.23      8.88 o 
  -5  16   4      711.88      709.97     25.93 o 
  -4  16   4      799.19      676.43     21.43 o 
  -3  16   4     3824.25     3674.20     53.28 o 
  -2  16   4     1271.53     1255.79     20.01 o 
  -1  16   4     1455.38     1496.96     24.33 o 
   0  16   4      281.03      315.88     16.54 o 
   1  16   4       91.67       85.94      8.09 o 
   2  16   4      411.73      413.86     15.34 o 
   3  16   4      580.70      607.72     24.60 o 
   4  16   4        0.69       14.16      7.58 o 
   5  16   4      199.28      274.69     25.42 o 
   6  16   4      360.80      387.82     32.16 o 
  -9  17   4       17.49       30.80     14.18 o 
  -8  17   4      172.37      144.33     15.17 o 
  -7  17   4      682.13      646.44     27.78 o 
  -6  17   4       63.25       72.12     10.65 o 
  -5  17   4      185.54      190.92     14.63 o 
  -4  17   4       52.11       55.96      8.98 o 
  -3  17   4      148.12      171.02      9.49 o 
  -2  17   4      234.44      255.93      9.15 o 
  -1  17   4     1777.65     1653.89     25.84 o 
   0  17   4      515.52      544.93     21.42 o 
   1  17   4        6.88       10.63      6.34 o 
   2  17   4      924.10      887.96     23.05 o 
   3  17   4      552.12      536.30     30.02 o 
   4  17   4       82.15      104.67     12.52 o 
   5  17   4       80.47      102.96     26.28 o 
   6  17   4        8.73       24.90     12.94 o 
  -8  18   4       35.85       24.63     10.03 o 
  -7  18   4       97.72       87.17     12.66 o 
  -6  18   4      217.07      239.38     17.00 o 
  -5  18   4       10.83       26.83      6.75 o 
  -4  18   4      535.96      512.21     21.01 o 
  -3  18   4     1384.88     1346.84     27.30 o 
  -2  18   4       40.15       51.96      5.41 o 
  -1  18   4      278.67      299.57     14.53 o 
   0  18   4      502.44      477.76     20.45 o 
   1  18   4      613.63      603.31     19.33 o 
   2  18   4      241.21      282.82     13.65 o 
   3  18   4       29.20       26.78     11.32 o 
   4  18   4       43.76       60.13     13.60 o 
   5  18   4        9.19       14.95     24.49 o 
   6  18   4      201.82      223.44     26.32 o 
  -8  19   4       42.51       17.05     11.23 o 
  -7  19   4       95.11      105.26     12.98 o 
  -6  19   4       38.47       59.63     10.53 o 
  -5  19   4      733.76      634.45     23.89 o 
  -4  19   4       36.35       41.61      9.88 o 
  -3  19   4     1167.44     1183.49     29.08 o 
  -2  19   4     1453.73     1395.85     21.89 o 
  -1  19   4      340.16      323.53     11.36 o 
   0  19   4       63.45       59.60      9.35 o 
   1  19   4      107.06       92.09      9.11 o 
   2  19   4      307.25      349.25     15.26 o 
   3  19   4        5.76       -0.50      9.57 o 
   4  19   4      179.52      235.90     17.55 o 
   5  19   4       29.50       16.77     11.86 o 
   6  19   4      154.03      181.64     25.22 o 
  -8  20   4        0.37        8.02      9.41 o 
  -7  20   4       46.64       77.44     12.47 o 
  -6  20   4        3.40       20.67      8.76 o 
  -5  20   4       84.84       99.87     13.34 o 
  -4  20   4       43.51       64.47     11.78 o 
  -3  20   4      173.62      203.88     10.55 o 
  -2  20   4       87.33       94.12      8.58 o 
  -1  20   4        2.08       13.50      6.95 o 
   0  20   4      774.96      602.00     23.52 o 
   1  20   4      485.43      461.48     17.86 o 
   2  20   4      101.01       82.85      8.89 o 
   3  20   4       68.11       73.13     31.41 o 
   4  20   4       13.72       21.00     10.51 o 
   5  20   4       54.18       87.76     18.45 o 
  -8  21   4       26.54       14.80     11.00 o 
  -7  21   4       51.07       47.24     17.31 o 
  -6  21   4       65.26       73.26     14.65 o 
  -5  21   4      196.65      205.87     14.60 o 
  -4  21   4      143.00      178.94     13.81 o 
  -3  21   4       45.42       61.36      7.30 o 
  -2  21   4      151.75      141.59      8.09 o 
  -1  21   4       60.46       58.67      9.33 o 
   0  21   4       30.48       27.90     11.01 o 
   1  21   4      243.13      206.74     12.73 o 
   2  21   4      274.55      248.05     13.72 o 
   3  21   4       15.31       39.83     15.35 o 
   4  21   4      291.80      243.71     24.22 o 
   5  21   4        4.43       19.74     14.08 o 
  -8  22   4       26.22       49.49     11.22 o 
  -7  22   4        0.53        9.70     26.16 o 
  -6  22   4      132.70      150.51     18.97 o 
  -5  22   4       14.83       19.05     11.89 o 
  -4  22   4     1451.50     1378.35     49.67 o 
  -3  22   4     1243.47     1195.50     25.10 o 
  -2  22   4      104.03      115.55      7.65 o 
  -1  22   4       73.46       72.85     11.81 o 
   0  22   4      150.13      147.52     11.07 o 
   1  22   4      236.76      230.62     13.42 o 
   2  22   4       49.61       55.23     10.20 o 
   3  22   4      354.40      420.30     49.63 o 
   4  22   4       66.65      121.49     15.90 o 
   5  22   4      106.28       85.57     17.89 o 
  -8  23   4      211.36      209.89     47.68 o 
  -7  23   4      151.80      123.13     18.26 o 
  -6  23   4        6.33       16.77     11.07 o 
  -5  23   4      349.55      317.67     18.08 o 
  -4  23   4       91.78       75.73      9.69 o 
  -3  23   4      664.25      698.69     19.67 o 
  -2  23   4     1023.86      983.92     19.91 o 
  -1  23   4       42.99       66.30      9.74 o 
   0  23   4       97.50       89.95     11.90 o 
   1  23   4        3.72       18.39      7.19 o 
   2  23   4       12.56       26.44     14.91 o 
   3  23   4        0.03       29.37     13.47 o 
   4  23   4      104.22      147.43     16.27 o 
   5  23   4      213.75      250.82     36.12 o 
  -7  24   4       21.45       42.89     13.86 o 
  -6  24   4        0.75       32.75     13.49 o 
  -5  24   4      411.86      441.35     29.48 o 
  -4  24   4      134.56      131.60     11.13 o 
  -3  24   4      108.53      100.28      8.34 o 
  -2  24   4      217.85      248.58     19.81 o 
  -1  24   4       73.87       75.58     12.46 o 
   0  24   4       88.70       83.28      9.33 o 
   1  24   4      118.76      143.00     11.26 o 
   2  24   4        0.59        5.28      8.54 o 
   3  24   4       47.64       40.72     13.02 o 
   4  24   4        6.92       21.80     10.84 o 
   5  24   4      139.38      147.63     22.66 o 
  -7  25   4      186.41      187.65     22.33 o 
  -6  25   4      105.73      107.06     17.47 o 
  -5  25   4      747.73      747.26     39.34 o 
  -4  25   4      447.30      473.21     20.61 o 
  -3  25   4       13.76       25.57      6.16 o 
  -2  25   4     1048.13      981.53     30.37 o 
  -1  25   4      390.25      400.45     20.11 o 
   0  25   4       17.90        7.13      6.25 o 
   1  25   4        7.28       23.12      7.20 o 
   2  25   4      810.05      796.23     32.33 o 
   3  25   4        4.85       56.84     36.45 o 
   4  25   4      110.45       85.78     13.45 o 
   5  25   4      320.28      385.95     33.62 o 
  -7  26   4        1.89        1.45     10.10 o 
  -6  26   4      207.02      198.69     21.76 o 
  -5  26   4       47.75       67.48     14.72 o 
  -4  26   4     1479.32     1450.22     37.36 o 
  -3  26   4       46.20       50.60      7.37 o 
  -2  26   4       33.17       40.18      8.23 o 
  -1  26   4      246.24      250.82     14.11 o 
   0  26   4      481.69      524.55     20.60 o 
   1  26   4       49.04       47.30      8.34 o 
   2  26   4      131.79      162.95     16.22 o 
   3  26   4      101.02      160.46     47.68 o 
   4  26   4        0.16       10.57     10.23 o 
  -7  27   4        0.71       12.44     11.90 o 
  -6  27   4       56.53       71.63     14.98 o 
  -5  27   4      263.83      262.27     24.26 o 
  -4  27   4      394.07      386.68     18.75 o 
  -3  27   4      100.86       86.92      8.77 o 
  -2  27   4        3.23        8.75      7.48 o 
  -1  27   4       25.12       45.03      8.25 o 
   0  27   4      154.25      145.69     12.21 o 
   1  27   4      374.40      378.67     18.37 o 
   2  27   4       58.43       59.03     11.65 o 
   3  27   4      201.95      284.57     26.68 o 
   4  27   4        0.04        9.45     13.40 o 
  -7  28   4        9.64       26.56     11.25 o 
  -6  28   4        3.84        1.33     11.89 o 
  -5  28   4      398.76      376.07     25.67 o 
  -4  28   4       28.62       48.50     11.79 o 
  -3  28   4       47.13       31.75      6.52 o 
  -2  28   4      117.06      103.05     11.64 o 
  -1  28   4      137.64      158.61     12.53 o 
   0  28   4      546.46      358.72     17.85 o 
   1  28   4      625.51      527.70     21.91 o 
   2  28   4        2.62       10.57      9.73 o 
   3  28   4      290.31      335.62     30.05 o 
   4  28   4       91.99      128.69     21.38 o 
  -6  29   4        0.25        3.59     15.03 o 
  -5  29   4        5.27       10.92      9.99 o 
  -4  29   4      240.13      235.91     19.03 o 
  -3  29   4        0.39       11.55      6.17 o 
  -2  29   4      241.93      289.98     15.94 o 
  -1  29   4      937.14      841.80     26.67 o 
   0  29   4        0.10       -2.17      6.95 o 
   1  29   4        5.43       10.65      7.24 o 
   2  29   4      182.27      125.38     14.75 o 
   3  29   4       39.28       50.28     15.95 o 
   4  29   4        0.32       17.43     14.21 o 
  -6  30   4       28.57       22.23     17.67 o 
  -5  30   4      100.47       98.43     14.67 o 
  -4  30   4      508.60      528.51     27.61 o 
  -3  30   4      143.61      153.91     12.96 o 
  -2  30   4        2.92       18.73      9.87 o 
  -1  30   4       61.65       58.62      9.31 o 
   0  30   4       64.28       53.85      9.03 o 
   1  30   4       23.79       52.89      8.99 o 
   2  30   4       51.25       20.08     18.81 o 
   3  30   4       17.13       33.23     12.62 o 
  -6  31   4        6.01       21.02     10.11 o 
  -5  31   4       74.32       68.26     12.58 o 
  -4  31   4       15.88       30.22     11.02 o 
  -3  31   4      282.55      280.37     16.84 o 
  -2  31   4      116.82       95.60     10.33 o 
  -1  31   4      279.81      260.34     16.22 o 
   0  31   4       64.72       60.19      9.80 o 
   1  31   4      252.75      241.47     16.21 o 
   2  31   4       94.54      105.53     16.66 o 
   3  31   4       36.47       69.64     16.47 o 
  -5  32   4       62.93       69.04     13.20 o 
  -4  32   4      107.91      105.97     17.38 o 
  -3  32   4      150.44      154.02     16.29 o 
  -2  32   4      215.26      233.56     19.38 o 
  -1  32   4       63.48       71.55     10.12 o 
   0  32   4      202.07      211.54     14.88 o 
   1  32   4       44.06       80.61     10.85 o 
   2  32   4       12.56       40.66     12.04 o 
  -5  33   4      212.25      214.11     19.82 o 
  -4  33   4       69.65       61.60     10.40 o 
  -3  33   4       62.11       70.30     12.49 o 
  -2  33   4       22.25       23.20      7.62 o 
  -1  33   4        3.65       18.31      7.58 o 
   0  33   4        8.54       16.79      8.23 o 
   1  33   4       11.28       28.20      9.98 o 
   2  33   4       38.31       55.21     12.32 o 
  -4  34   4       55.39       84.00     12.05 o 
  -3  34   4      353.20      328.57     22.58 o 
  -2  34   4      158.27      168.23     13.79 o 
  -1  34   4        3.36        3.86      7.68 o 
   0  34   4       30.05       22.02      8.11 o 
   1  34   4        2.61       20.61     11.76 o 
   2  34   4      113.86      119.52     17.71 o 
  -4  35   4      353.76      259.32     18.58 o 
  -3  35   4       61.99       78.26     13.58 o 
  -2  35   4      424.50      367.11     23.00 o 
  -1  35   4      257.72      213.12     18.13 o 
   0  35   4        2.42       18.86     11.07 o 
   1  35   4      309.57      270.22     21.40 o 
  -3  36   4       19.32       14.56     10.88 o 
  -2  36   4       58.39       83.74     26.98 o 
  -1  36   4       22.08        9.15      6.84 o 
   0  36   4       70.68       48.15     10.56 o 
 -10   1   5       51.80       56.12     15.23 o 
  -9   1   5      285.46      281.91     25.59 o 
  -8   1   5      436.84      477.88     30.70 o 
  -7   1   5        5.05       -4.09      9.54 o 
  -6   1   5     1896.41     1835.83     63.89 o 
  -5   1   5      142.46      107.35     18.36 o 
  -4   1   5      119.20      104.34      9.96 o 
  -3   1   5     2562.87     2541.04     28.89 o 
  -2   1   5     2269.00     2170.08     33.09 o 
  -1   1   5     1171.64     1150.47     14.60 o 
   0   1   5     3271.53     2973.10     43.57 o 
   1   1   5      496.41      596.98     25.12 o 
   2   1   5      694.32      689.78     27.35 o 
   3   1   5      109.04       95.80     10.31 o 
   4   1   5      526.58      572.34     27.79 o 
   5   1   5       73.20       92.28     13.05 o 
   6   1   5      104.81      144.56     31.50 o 
 -10   2   5      154.28      142.09     20.48 o 
  -9   2   5       69.07       78.05     15.43 o 
  -8   2   5      156.20      135.23     18.46 o 
  -7   2   5      205.01      183.95     18.53 o 
  -6   2   5      254.87      313.25     31.29 o 
  -5   2   5       14.43       16.40      4.24 o 
  -4   2   5      138.97      152.11      8.89 o 
  -3   2   5      238.12      188.44      8.72 o 
  -2   2   5      583.97      547.77     13.15 o 
  -1   2   5        1.08        3.02      1.98 o 
   0   2   5      473.45      590.32     24.05 o 
   1   2   5     2793.23     2812.08     57.12 o 
   2   2   5      430.46      392.87     21.75 o 
   3   2   5        0.03        3.18      8.28 o 
   4   2   5      372.99      373.52     28.05 o 
   5   2   5       13.23       43.91     10.82 o 
   6   2   5       22.89       16.64     12.92 o 
 -10   3   5        5.03       21.69     13.96 o 
  -9   3   5       21.51        4.71     11.92 o 
  -8   3   5        2.13        0.58     10.45 o 
  -7   3   5      318.86      376.75     45.80 o 
  -6   3   5      287.45      339.39     16.80 o 
  -5   3   5       71.82       57.79      8.94 o 
  -4   3   5     4465.08     4522.14     75.71 o 
  -3   3   5      377.64      362.32      9.30 o 
  -2   3   5      352.59      297.42      9.83 o 
  -1   3   5      507.27      422.44     10.03 o 
   0   3   5      752.65      920.47     30.15 o 
   1   3   5      118.49      117.06     18.43 o 
   2   3   5       63.61       79.81      9.34 o 
   3   3   5      400.37      350.82     17.41 o 
   4   3   5      235.96      237.59     15.95 o 
   5   3   5       24.63       33.60     11.13 o 
   6   3   5       31.87       25.06     13.19 o 
  -9   4   5       72.88       91.00     16.84 o 
  -8   4   5      447.62      460.90     29.94 o 
  -7   4   5       16.16       73.23     23.64 o 
  -6   4   5     2606.10     2475.68     83.35 o 
  -5   4   5       46.12       58.03     21.61 o 
  -4   4   5     2150.52     1925.89     49.50 o 
  -3   4   5     1092.26     1036.84     21.49 o 
  -2   4   5      851.42      804.94     14.27 o 
  -1   4   5      196.61      183.26     10.57 o 
   0   4   5      605.18      661.92     33.41 o 
   1   4   5     1169.02     1088.46     23.97 o 
   2   4   5       67.77       53.43      9.37 o 
   3   4   5        3.34       11.40      8.30 o 
   4   4   5       14.43       19.45      8.29 o 
   5   4   5      283.10      353.08     26.60 o 
   6   4   5        1.76        4.37     13.80 o 
  -9   5   5      239.52      253.66     25.71 o 
  -8   5   5      203.29      214.87     30.52 o 
  -7   5   5     1208.39     1140.54     44.46 o 
  -6   5   5     3151.42     2957.38     54.78 o 
  -5   5   5       20.54       45.25     10.56 o 
  -4   5   5      482.46      473.03     22.82 o 
  -3   5   5      689.02      644.74     12.32 o 
  -2   5   5      132.84      103.23      5.36 o 
  -1   5   5      460.38      451.93     11.70 o 
   0   5   5       12.56       11.82      2.14 o 
   1   5   5      377.87      308.04     11.93 o 
   2   5   5     1362.08     1380.33     33.08 o 
   3   5   5     1659.40     1622.30     37.88 o 
   4   5   5      562.10      617.91     32.96 o 
   5   5   5       31.53       46.64     13.38 o 
   6   5   5      233.03      296.70     27.50 o 
  -9   6   5      114.35      164.62     20.67 o 
  -8   6   5       38.44       49.95     12.91 o 
  -7   6   5      949.74      958.67     40.85 o 
  -6   6   5      360.02      299.85     21.77 o 
  -5   6   5      268.05      340.25     21.29 o 
  -4   6   5      347.71      293.01     18.02 o 
  -3   6   5       57.55       47.77      4.29 o 
  -2   6   5       28.81       25.40      3.20 o 
  -1   6   5     1030.05     1003.88     18.08 o 
   0   6   5        0.02        2.11      1.94 o 
   1   6   5       27.97       18.63      4.29 o 
   2   6   5      309.76      254.39     16.79 o 
   3   6   5        0.00        8.80      8.55 o 
   4   6   5      391.18      307.73     24.15 o 
   5   6   5       35.15       54.33     13.96 o 
   6   6   5       27.08       23.69     13.48 o 
  -9   7   5      109.13      110.39     18.05 o 
  -8   7   5       42.43       51.11     12.87 o 
  -7   7   5      151.04      179.13     19.31 o 
  -6   7   5      124.13      106.19      9.98 o 
  -5   7   5        6.48        7.11      5.19 o 
  -4   7   5      158.51      189.23     15.19 o 
  -3   7   5     2536.37     2341.57     39.97 o 
  -2   7   5     2293.38     2285.22     30.11 o 
  -1   7   5        5.80        8.00      3.01 o 
   0   7   5     1340.63     1252.57     39.28 o 
   1   7   5      120.00      101.06      6.32 o 
   2   7   5      582.66      512.88     17.34 o 
   3   7   5      308.56      359.06     17.75 o 
   4   7   5      212.84      206.85     20.42 o 
   5   7   5       12.99       18.98     12.22 o 
   6   7   5       38.19       69.29     37.78 o 
  -9   8   5        4.60       34.97     26.76 o 
  -8   8   5       75.84       60.62     13.89 o 
  -7   8   5      254.55      293.31     22.85 o 
  -6   8   5       82.35       50.40      8.97 o 
  -5   8   5       90.60       62.94      8.21 o 
  -4   8   5     2127.23     2140.38     50.69 o 
  -3   8   5        0.01        6.16      3.23 o 
  -2   8   5     1508.77     1564.75     23.61 o 
  -1   8   5      661.43      696.39     12.88 o 
   0   8   5     1143.66     1132.48     36.18 o 
   1   8   5     1690.65     1854.03     32.96 o 
   2   8   5       22.87       12.37      4.64 o 
   3   8   5      156.17      153.28     13.25 o 
   4   8   5      281.43      215.34     20.73 o 
   5   8   5      118.89      172.52     45.00 o 
   6   8   5        4.90       45.82     16.71 o 
  -9   9   5       27.56       33.60     12.84 o 
  -8   9   5       14.20       27.74     16.89 o 
  -7   9   5      142.72      119.02     16.51 o 
  -6   9   5       43.82       46.82      9.06 o 
  -5   9   5      644.20      576.47     20.95 o 
  -4   9   5        5.81       19.67      8.26 o 
  -3   9   5        3.20       22.37      6.91 o 
  -2   9   5      584.81      493.40     11.21 o 
  -1   9   5      188.13      219.63      8.13 o 
   0   9   5      264.65      248.55     14.88 o 
   1   9   5       73.53       46.98      6.63 o 
   2   9   5        0.61        9.79      4.83 o 
   3   9   5       98.44       61.44      8.55 o 
   4   9   5       35.80       58.76     13.49 o 
   5   9   5       94.92      105.56     17.90 o 
   6   9   5      222.01      245.27     25.49 o 
  -9  10   5        7.40       27.36     16.75 o 
  -8  10   5        9.83       14.88     18.20 o 
  -7  10   5      227.39      208.78     18.41 o 
  -6  10   5       14.14        6.53      6.22 o 
  -5  10   5        4.82       15.88      7.00 o 
  -4  10   5      287.10      250.32     17.69 o 
  -3  10   5      475.02      379.89     16.20 o 
  -2  10   5      489.75      471.61     12.99 o 
  -1  10   5     1088.09      989.59     19.36 o 
   0  10   5      171.97      123.22      7.68 o 
   1  10   5     1541.33     1592.13     37.49 o 
   2  10   5      916.23      829.08     20.22 o 
   3  10   5        2.64       10.41     16.07 o 
   4  10   5       17.89        2.05      9.62 o 
   5  10   5        3.38       22.28     17.74 o 
   6  10   5       21.62       31.78     20.05 o 
  -9  11   5      458.05      545.71     35.75 o 
  -8  11   5       95.46      113.08     34.26 o 
  -7  11   5      172.70      201.34     14.93 o 
  -6  11   5      576.34      563.28     22.64 o 
  -5  11   5      215.35      201.34     13.21 o 
  -4  11   5       38.41       35.74      9.71 o 
  -3  11   5     7558.94     7799.16     69.90 o 
  -2  11   5      111.65      104.65      6.87 o 
  -1  11   5      179.53      157.99      6.13 o 
   0  11   5      757.42      719.15     18.22 o 
   1  11   5      446.71      424.09     13.79 o 
   2  11   5     4491.66     4263.53     63.49 o 
   3  11   5       52.00       27.19     13.50 o 
   4  11   5      190.15      206.96     41.32 o 
   5  11   5        0.22        7.11     11.82 o 
   6  11   5      306.76      263.58     51.00 o 
  -9  12   5       53.54      102.56     19.58 o 
  -8  12   5      310.87      349.60     27.40 o 
  -7  12   5      197.81      214.57     18.23 o 
  -6  12   5       30.31       51.75      9.73 o 
  -5  12   5       37.96       33.12      7.34 o 
  -4  12   5      324.53      341.98     20.78 o 
  -3  12   5       25.10       38.54      5.92 o 
  -2  12   5      846.43      814.76     21.22 o 
  -1  12   5      352.06      285.16     12.44 o 
   0  12   5       48.31       41.23      9.52 o 
   1  12   5      621.36      706.12     25.61 o 
   2  12   5      155.14      194.02     21.78 o 
   3  12   5      155.28      215.81     32.26 o 
   4  12   5      691.27      618.54     45.63 o 
   5  12   5       94.96       72.89     16.15 o 
   6  12   5       13.16       23.36     15.05 o 
  -9  13   5       74.43      113.27     26.74 o 
  -8  13   5        0.11       27.63     13.27 o 
  -7  13   5        9.98        6.40      6.79 o 
  -6  13   5      227.51      207.51     14.64 o 
  -5  13   5       86.10      106.15     10.95 o 
  -4  13   5      289.35      278.19     19.43 o 
  -3  13   5       58.32       53.72      7.56 o 
  -2  13   5      145.42      153.11      8.39 o 
  -1  13   5      114.59      105.00      7.20 o 
   0  13   5      137.92      129.18      8.95 o 
   1  13   5      305.44      270.09     16.43 o 
   2  13   5        1.56       21.87      6.57 o 
   3  13   5       18.20       46.59     12.41 o 
   4  13   5      105.96      120.62     19.74 o 
   5  13   5       31.30       45.43     13.77 o 
   6  13   5       47.33       77.13     17.22 o 
  -9  14   5        4.47       18.45     14.12 o 
  -8  14   5       92.38       89.75     17.22 o 
  -7  14   5       30.17       38.23      8.01 o 
  -6  14   5        4.67        4.40      6.06 o 
  -5  14   5      597.67      573.40     22.90 o 
  -4  14   5      306.62      299.19     20.11 o 
  -3  14   5       27.18       50.99      6.94 o 
  -2  14   5      352.43      297.82     11.37 o 
  -1  14   5      186.40      200.19      9.62 o 
   0  14   5       73.99       82.12      7.80 o 
   1  14   5      511.90      525.26     22.78 o 
   2  14   5        9.51       12.90      9.63 o 
   3  14   5      381.83      396.25     27.42 o 
   4  14   5      829.82      826.26     41.32 o 
   5  14   5       81.16       75.71     15.50 o 
  -9  15   5       80.94      119.52     19.95 o 
  -8  15   5       50.90       65.72     14.68 o 
  -7  15   5        7.49        2.25      6.81 o 
  -6  15   5       40.60       53.09      9.57 o 
  -5  15   5       52.07       66.58      9.71 o 
  -4  15   5        1.27       11.03      7.14 o 
  -3  15   5     4463.67     4555.36     70.97 o 
  -2  15   5      464.47      465.40     14.06 o 
  -1  15   5     1953.97     1890.19     32.85 o 
   0  15   5        5.64        0.01      6.58 o 
   1  15   5        0.27       13.67      8.07 o 
   2  15   5      905.79      894.01     31.72 o 
   3  15   5        8.27        4.84     10.77 o 
   4  15   5        4.08       15.66     11.79 o 
   5  15   5       60.33       97.64     18.54 o 
  -9  16   5       24.02       69.98     16.72 o 
  -8  16   5        3.76       17.44     11.84 o 
  -7  16   5       19.18       38.79      9.81 o 
  -6  16   5      390.68      313.30     18.48 o 
  -5  16   5      153.26      127.59     12.14 o 
  -4  16   5        3.44       11.49      5.72 o 
  -3  16   5        0.80       34.55      7.53 o 
  -2  16   5       59.66       56.86      6.69 o 
  -1  16   5       13.12       15.67      5.05 o 
   0  16   5       12.99       10.60      6.89 o 
   1  16   5      185.42      228.53     16.65 o 
   2  16   5      223.26      190.89     16.07 o 
   3  16   5       90.89       96.37     15.83 o 
   4  16   5       37.96       76.84     16.70 o 
   5  16   5       24.93       23.04     13.43 o 
  -9  17   5      151.91      127.17     27.97 o 
  -8  17   5      107.77      105.41     17.50 o 
  -7  17   5        4.90        6.21      6.85 o 
  -6  17   5       26.65       20.11     14.66 o 
  -5  17   5      129.09      124.55     12.28 o 
  -4  17   5       20.79       33.31      8.51 o 
  -3  17   5     2115.06     1961.82     33.94 o 
  -2  17   5       36.96       50.31      6.37 o 
  -1  17   5      862.14      836.26     23.22 o 
   0  17   5      926.21      891.09     29.02 o 
   1  17   5     1588.51     1437.92     39.08 o 
   2  17   5        7.06       -5.50      8.01 o 
   3  17   5        4.28        5.64     10.02 o 
   4  17   5       14.21        4.11     12.39 o 
   5  17   5      144.80      160.99     24.00 o 
  -8  18   5       56.31       69.52     14.91 o 
  -7  18   5       82.18       79.81     13.68 o 
  -6  18   5       51.21       35.35      9.28 o 
  -5  18   5       48.70       72.17      8.80 o 
  -4  18   5      306.61      334.27     18.03 o 
  -3  18   5     1105.19      991.27     23.99 o 
  -2  18   5     1277.28     1285.19     24.58 o 
  -1  18   5      282.25      293.37     12.14 o 
   0  18   5      864.41      774.11     27.35 o 
   1  18   5      798.41      717.12     22.63 o 
   2  18   5       16.92        8.26     12.50 o 
   3  18   5       51.21       39.45     18.40 o 
   4  18   5      113.68       90.87     16.94 o 
   5  18   5       53.23       93.42     18.63 o 
  -8  19   5        7.62       14.68     14.72 o 
  -7  19   5       11.82       27.09     10.38 o 
  -6  19   5      163.02      151.35     14.28 o 
  -5  19   5       21.45       25.17     11.70 o 
  -4  19   5      557.56      523.20     35.72 o 
  -3  19   5        4.98       30.66      7.40 o 
  -2  19   5      110.13      115.28      8.34 o 
  -1  19   5        0.03       12.06      5.91 o 
   0  19   5       12.83       19.33      7.63 o 
   1  19   5       28.60       38.04      7.12 o 
   2  19   5      266.35      276.72     19.04 o 
   3  19   5       83.29      137.21     18.70 o 
   4  19   5        7.34       13.16     12.97 o 
   5  19   5        0.02        0.31     17.05 o 
  -8  20   5        4.12       27.74     12.38 o 
  -7  20   5      269.62      244.65     18.62 o 
  -6  20   5        0.48        1.40      6.09 o 
  -5  20   5      228.57      244.20     24.12 o 
  -4  20   5       68.28       98.97     11.68 o 
  -3  20   5     1351.52     1294.22     25.14 o 
  -2  20   5      226.61      200.22     10.28 o 
  -1  20   5      171.17      164.48     11.60 o 
   0  20   5       15.28       17.26      8.69 o 
   1  20   5       84.89       67.11     11.28 o 
   2  20   5      270.08      262.63     18.85 o 
   3  20   5       29.97       45.02     13.96 o 
   4  20   5      232.09      249.25     25.98 o 
   5  20   5        3.43        9.29     12.59 o 
  -8  21   5        5.37       24.52     22.37 o 
  -7  21   5       20.13       36.34     20.31 o 
  -6  21   5      451.40      445.88     21.69 o 
  -5  21   5      184.59      177.50     16.33 o 
  -4  21   5      150.93      169.07     14.12 o 
  -3  21   5       31.88       40.71      6.65 o 
  -2  21   5        0.03        7.68      5.02 o 
  -1  21   5       55.72       47.37     14.10 o 
   0  21   5      263.04      248.45     17.16 o 
   1  21   5      124.42      130.59     11.68 o 
   2  21   5       19.08       38.88      9.71 o 
   3  21   5       95.30       88.67     17.02 o 
   4  21   5       62.63      104.41     19.77 o 
  -8  22   5      187.43      228.02     24.81 o 
  -7  22   5       44.09       49.36     13.97 o 
  -6  22   5       36.87       72.41     14.82 o 
  -5  22   5        0.07       22.78      8.02 o 
  -4  22   5      879.37      853.69     36.31 o 
  -3  22   5      197.15      207.00     10.75 o 
  -2  22   5      110.58      114.84      8.53 o 
  -1  22   5       18.61       21.25      8.07 o 
   0  22   5      806.74      715.75     34.05 o 
   1  22   5      116.45      119.58     10.56 o 
   2  22   5       23.45       42.29     10.52 o 
   3  22   5        5.79       36.27     12.97 o 
   4  22   5        1.17        2.50     12.42 o 
  -8  23   5       17.17       48.17     15.05 o 
  -7  23   5        4.84       -8.42     14.71 o 
  -6  23   5      313.60      323.05     25.47 o 
  -5  23   5      167.95      153.82     13.78 o 
  -4  23   5       97.59      111.66     12.90 o 
  -3  23   5      265.40      228.08     12.62 o 
  -2  23   5        9.37       18.62      7.71 o 
  -1  23   5      212.43      214.52     15.68 o 
   0  23   5       19.31       30.43      7.12 o 
   1  23   5      417.49      391.22     17.77 o 
   2  23   5        9.81       30.20     10.15 o 
   3  23   5      153.08      171.16     27.20 o 
   4  23   5       13.02       26.88     14.69 o 
  -7  24   5      205.71      219.73     35.96 o 
  -6  24   5        0.01        9.64     25.29 o 
  -5  24   5      104.30      113.56     11.48 o 
  -4  24   5      131.55      179.25     17.75 o 
  -3  24   5       47.62       78.31      9.58 o 
  -2  24   5      853.78      790.90     27.94 o 
  -1  24   5      238.01      218.95     16.40 o 
   0  24   5      171.01      166.50     12.53 o 
   1  24   5       58.73       49.40     11.53 o 
   2  24   5      199.15      223.64     18.58 o 
   3  24   5      131.00      137.93     20.31 o 
   4  24   5      199.29      173.75     23.67 o 
  -7  25   5       20.98       44.30     12.44 o 
  -6  25   5       29.52       18.54     24.81 o 
  -5  25   5       26.17       23.40      7.40 o 
  -4  25   5       29.63       45.15     10.16 o 
  -3  25   5       41.68       72.80     10.94 o 
  -2  25   5       10.34       19.30      6.74 o 
  -1  25   5        0.57        5.21      6.93 o 
   0  25   5       76.45       68.72      9.45 o 
   1  25   5      104.19      163.71     15.98 o 
   2  25   5      114.44       96.45     14.81 o 
   3  25   5        4.95       33.31     17.51 o 
   4  25   5       46.16       88.96     32.93 o 
  -7  26   5      186.50      165.60     20.84 o 
  -6  26   5        5.35       32.44     15.21 o 
  -5  26   5      925.95      864.04     34.18 o 
  -4  26   5       57.64       56.63     10.60 o 
  -3  26   5      266.27      247.95     17.58 o 
  -2  26   5       96.28       89.62      9.37 o 
  -1  26   5      345.73      302.24     18.84 o 
   0  26   5       32.99       47.89      8.43 o 
   1  26   5        0.73        5.99      8.84 o 
   2  26   5       13.27       40.21     10.76 o 
   3  26   5       37.27       41.71     15.72 o 
  -7  27   5        5.93       20.04     12.69 o 
  -6  27   5      959.12      948.40     37.05 o 
  -5  27   5      115.70      128.33     15.58 o 
  -4  27   5      106.47      125.02     13.96 o 
  -3  27   5      294.88      271.72     18.43 o 
  -2  27   5       21.46       22.88      7.83 o 
  -1  27   5      417.91      411.86     19.11 o 
   0  27   5       37.41       75.14     10.26 o 
   1  27   5       61.26       56.47     13.83 o 
   2  27   5       41.55       43.08     10.64 o 
   3  27   5      121.13      129.71     28.72 o 
  -6  28   5       15.70       35.61     15.59 o 
  -5  28   5      204.78      233.45     19.00 o 
  -4  28   5        0.03        6.67      7.94 o 
  -3  28   5        5.67       16.37      8.46 o 
  -2  28   5      115.49      115.66     11.28 o 
  -1  28   5      524.19      480.81     20.88 o 
   0  28   5       61.68       73.38      9.79 o 
   1  28   5       95.94       81.59     13.63 o 
   2  28   5       46.59       51.60     13.00 o 
   3  28   5      126.23      189.88     25.38 o 
  -6  29   5       35.41       43.22     11.84 o 
  -5  29   5        5.12       29.86     10.99 o 
  -4  29   5        7.69       25.10      9.50 o 
  -3  29   5        0.26        5.67      8.51 o 
  -2  29   5        2.13       10.66      7.05 o 
  -1  29   5        3.99       15.75      7.36 o 
   0  29   5       13.78       29.41      8.07 o 
   1  29   5       43.65       19.14      9.16 o 
   2  29   5        0.05       13.39     10.20 o 
   3  29   5       32.44       15.49     27.08 o 
  -6  30   5      288.64      328.63     23.89 o 
  -5  30   5      555.84      596.32     30.19 o 
  -4  30   5        9.00       21.35     10.83 o 
  -3  30   5       73.45       57.14     10.67 o 
  -2  30   5      106.40       97.30     11.02 o 
  -1  30   5        8.01        4.43      6.77 o 
   0  30   5        4.94       19.94      7.83 o 
   1  30   5      216.75      248.51     19.80 o 
   2  30   5       10.61       27.82     10.11 o 
  -5  31   5      200.38      220.26     19.96 o 
  -4  31   5        4.37       16.65     11.17 o 
  -3  31   5      154.17      138.75     14.63 o 
  -2  31   5       15.99       17.01      7.62 o 
  -1  31   5       17.96       22.98      7.69 o 
   0  31   5        2.79       -3.25      6.89 o 
   1  31   5      103.60      133.37     15.74 o 
   2  31   5       78.48       70.95     13.23 o 
  -5  32   5      122.05       96.83     14.73 o 
  -4  32   5        4.17       16.50     10.24 o 
  -3  32   5       64.04       74.41     12.19 o 
  -2  32   5       26.23       51.44      9.62 o 
  -1  32   5       43.52       43.47      8.70 o 
   0  32   5        8.43       16.41      7.64 o 
   1  32   5        5.86       12.71     10.02 o 
  -4  33   5      102.95       87.56     23.09 o 
  -3  33   5      226.34      223.42     21.75 o 
  -2  33   5      126.65      156.81     14.06 o 
  -1  33   5       98.98      106.68     12.91 o 
   0  33   5      136.85      147.10     13.74 o 
   1  33   5       34.98       32.08     10.21 o 
  -3  34   5       18.16       19.74     11.04 o 
  -2  34   5      416.28      368.84     30.45 o 
  -1  34   5      410.30      372.11     20.21 o 
   0  34   5       19.07       35.63     11.16 o 
  -2  35   5       35.25       44.19      9.85 o 
  -1  35   5        4.53       17.73      8.85 o 
  -9   0   6      737.02      780.49     59.43 o 
  -8   0   6      872.66      866.41     57.60 o 
  -7   0   6     1496.80     1342.90     68.31 o 
  -6   0   6      890.88      742.70     47.35 o 
  -5   0   6       82.66       89.57     17.12 o 
  -4   0   6      234.28      186.64      9.26 o 
  -3   0   6      300.23      333.64     16.80 o 
  -2   0   6      109.88      134.13     15.04 o 
  -1   0   6        0.65       -2.24      3.12 o 
   0   0   6     2632.47     2780.92     58.96 o 
   1   0   6      366.50      318.68     29.28 o 
   2   0   6      683.74      692.75     42.14 o 
   3   0   6     4022.76     3592.00    101.93 o 
   4   0   6        5.55       34.10     11.65 o 
   5   0   6        0.19       18.77     19.29 o 
  -9   1   6        2.50       33.90     20.19 o 
  -8   1   6       80.91       92.91     32.85 o 
  -7   1   6      698.52      651.85     33.52 o 
  -6   1   6     1278.73     1312.55     44.21 o 
  -5   1   6        3.25        6.45      7.27 o 
  -4   1   6      281.77      266.30     15.54 o 
  -3   1   6       40.31       32.35      4.85 o 
  -2   1   6      213.26      220.51      9.05 o 
  -1   1   6       38.78       59.18      3.61 o 
   0   1   6      529.77      695.62     23.17 o 
   1   1   6      142.25       82.09     11.62 o 
   2   1   6      231.92      235.38     18.33 o 
   3   1   6      119.56      104.71     12.19 o 
   4   1   6      203.78      228.91     15.01 o 
   5   1   6       87.32       96.19     17.75 o 
  -9   2   6       98.05      110.44     18.59 o 
  -8   2   6        7.61        8.56     17.05 o 
  -7   2   6        0.02       10.38     10.32 o 
  -6   2   6      847.22      830.47     35.80 o 
  -5   2   6       33.62       26.21      8.42 o 
  -4   2   6       70.00       75.71      4.90 o 
  -3   2   6      208.79      186.58      9.83 o 
  -2   2   6       14.72       23.49      4.07 o 
  -1   2   6      141.23      173.46      7.02 o 
   0   2   6       84.07       91.21     12.73 o 
   1   2   6       11.27       10.94      8.41 o 
   2   2   6      224.41      264.13     16.31 o 
   3   2   6        4.73        6.37      7.83 o 
   4   2   6        4.60        9.00     12.71 o 
   5   2   6       12.31       11.54     10.63 o 
  -9   3   6        0.97        7.93     11.81 o 
  -8   3   6      311.59      349.85     35.04 o 
  -7   3   6       66.94       94.67     19.10 o 
  -6   3   6     1117.96     1178.69     42.72 o 
  -5   3   6        0.11       10.59      8.01 o 
  -4   3   6      259.83      227.31     12.12 o 
  -3   3   6      179.05      196.08      9.30 o 
  -2   3   6      203.16      257.01      9.69 o 
  -1   3   6       12.52        8.45      5.23 o 
   0   3   6      576.62      609.09     39.33 o 
   1   3   6     1461.35     1503.63     36.10 o 
   2   3   6      218.04      207.71     14.41 o 
   3   3   6       57.02       28.06      9.46 o 
   4   3   6        5.92       12.86     10.09 o 
   5   3   6      164.27      165.59     22.07 o 
  -9   4   6      224.09      202.34     22.47 o 
  -8   4   6      195.34      203.22     22.27 o 
  -7   4   6     1039.80      998.99     41.68 o 
  -6   4   6      192.25      237.32     19.99 o 
  -5   4   6      169.96      201.00     16.65 o 
  -4   4   6       61.91       49.46      7.86 o 
  -3   4   6       86.91      115.88      6.26 o 
  -2   4   6      123.75      129.00      6.47 o 
  -1   4   6       20.37       25.35      3.77 o 
   0   4   6      881.41      810.10     36.03 o 
   1   4   6        4.27       -0.62      9.82 o 
   2   4   6       18.35       29.35      7.72 o 
   3   4   6      711.01      698.66     41.94 o 
   4   4   6       97.47       86.92     15.30 o 
   5   4   6        6.84       32.27     20.40 o 
  -9   5   6        8.31       30.47     15.67 o 
  -8   5   6      120.91      107.61     17.10 o 
  -7   5   6       56.57       83.85     36.65 o 
  -6   5   6      300.54      320.26     40.53 o 
  -5   5   6       50.03       49.36     10.17 o 
  -4   5   6      284.87      337.73     17.70 o 
  -3   5   6      194.44      188.36      7.67 o 
  -2   5   6      195.27      211.27      7.28 o 
  -1   5   6      827.93      844.23     14.63 o 
   0   5   6      780.95      770.28     25.22 o 
   1   5   6        0.03        2.52      6.31 o 
   2   5   6      235.69      216.29     14.77 o 
   3   5   6      111.87       64.51     10.89 o 
   4   5   6        0.01       13.51     14.47 o 
   5   5   6        7.19       32.77     14.19 o 
  -9   6   6      179.01      205.46     23.26 o 
  -8   6   6      560.21      569.64     34.19 o 
  -7   6   6      143.93      175.09     18.54 o 
  -6   6   6      409.86      417.73     25.51 o 
  -5   6   6        5.28       12.04      7.34 o 
  -4   6   6      166.16      175.56      9.59 o 
  -3   6   6       77.35       74.65      5.15 o 
  -2   6   6      288.77      262.94      8.01 o 
  -1   6   6      581.02      537.10     12.93 o 
   0   6   6       14.05       19.31      7.23 o 
   1   6   6        0.90       -0.23      7.14 o 
   2   6   6       67.84      113.83     11.67 o 
   3   6   6     1232.58     1193.40     37.78 o 
   4   6   6      251.84      223.29     44.28 o 
   5   6   6        5.16       -2.67     14.43 o 
  -9   7   6        0.87       17.12     13.42 o 
  -8   7   6      133.56      160.38     20.81 o 
  -7   7   6      361.69      448.81     28.72 o 
  -6   7   6        0.56       10.77      8.73 o 
  -5   7   6      273.82      301.44     21.12 o 
  -4   7   6       27.15       35.46      5.58 o 
  -3   7   6      194.07      180.20      7.42 o 
  -2   7   6      745.57      640.43     12.32 o 
  -1   7   6      307.40      327.47     12.00 o 
   0   7   6       26.55       28.89      6.35 o 
   1   7   6      172.37      205.93     12.06 o 
   2   7   6      711.70      656.40     24.56 o 
   3   7   6      154.40      233.37     22.14 o 
   4   7   6      431.29      341.14     27.05 o 
   5   7   6       67.24       81.87     27.21 o 
  -9   8   6       10.94       20.27     12.83 o 
  -8   8   6       95.46       68.80     18.75 o 
  -7   8   6       30.97       27.76     17.76 o 
  -6   8   6      144.53      135.86     22.14 o 
  -5   8   6       96.96      114.64     13.58 o 
  -4   8   6        4.09       12.58      4.83 o 
  -3   8   6        4.15        9.91      3.89 o 
  -2   8   6      458.48      454.18     10.30 o 
  -1   8   6       72.97       72.03      5.97 o 
   0   8   6      413.32      332.22     13.33 o 
   1   8   6      310.46      344.73     15.60 o 
   2   8   6      119.91      140.75     12.39 o 
   3   8   6        0.06       -1.38     12.50 o 
   4   8   6       97.25       90.28     15.76 o 
   5   8   6        0.26       12.64     10.85 o 
  -9   9   6       15.49       27.85     13.43 o 
  -8   9   6       21.84       25.75     15.74 o 
  -7   9   6       41.42       51.16     12.19 o 
  -6   9   6       55.76       73.43     13.51 o 
  -5   9   6       64.72       69.91     12.88 o 
  -4   9   6      354.98      339.92     12.39 o 
  -3   9   6      117.54      134.43      6.29 o 
  -2   9   6       33.20       44.19      5.24 o 
  -1   9   6      581.43      530.80     13.35 o 
   0   9   6      147.68      151.15      7.80 o 
   1   9   6      797.23      859.01     23.88 o 
   2   9   6       44.87       36.56     11.21 o 
   3   9   6      285.85      241.07     23.34 o 
   4   9   6      107.95      117.17     17.70 o 
   5   9   6       29.43       21.78     16.75 o 
  -9  10   6      281.03      290.13     28.52 o 
  -8  10   6        0.95       16.11     12.45 o 
  -7  10   6      111.39      137.97     19.06 o 
  -6  10   6      175.33      202.52     18.65 o 
  -5  10   6     1155.91     1279.29     43.07 o 
  -4  10   6      183.91      171.23     11.58 o 
  -3  10   6      468.46      385.37     16.82 o 
  -2  10   6       43.22       63.78      5.57 o 
  -1  10   6       39.71       35.40      4.78 o 
   0  10   6     1629.94     1468.09     39.88 o 
   1  10   6      354.21      347.23     15.96 o 
   2  10   6       27.17       44.99     10.58 o 
   3  10   6      433.82      373.60     27.37 o 
   4  10   6       24.44       22.85     19.20 o 
   5  10   6      147.27      180.03     23.67 o 
  -9  11   6        0.99       33.59     14.68 o 
  -8  11   6      310.37      292.27     25.84 o 
  -7  11   6      737.81      778.36     38.08 o 
  -6  11   6      260.42      288.30     22.45 o 
  -5  11   6       18.01       28.61     21.70 o 
  -4  11   6      119.91      130.09     11.93 o 
  -3  11   6        3.83       13.99      4.63 o 
  -2  11   6      117.79      124.72      7.29 o 
  -1  11   6        0.15        5.75      4.22 o 
   0  11   6       98.28      106.10      7.76 o 
   1  11   6     1170.39     1175.53     28.44 o 
   2  11   6      795.95      843.55     54.65 o 
   3  11   6      316.08      248.71     23.15 o 
   4  11   6        0.01        7.60     11.30 o 
   5  11   6        6.93       18.83     25.27 o 
  -9  12   6      132.23      129.38     20.17 o 
  -8  12   6       34.95       34.52     14.07 o 
  -7  12   6      361.01      433.02     30.15 o 
  -6  12   6      374.29      371.16     29.81 o 
  -5  12   6       28.88       20.99      9.43 o 
  -4  12   6     1233.34     1221.02     42.95 o 
  -3  12   6      156.04      192.78     10.12 o 
  -2  12   6      465.92      453.46     13.06 o 
  -1  12   6      124.14       96.50      6.73 o 
   0  12   6      574.90      531.42     17.63 o 
   1  12   6      907.40      910.21     42.69 o 
   2  12   6      678.38      568.34     51.91 o 
   3  12   6      253.79      267.38     42.99 o 
   4  12   6      137.65      174.74     20.92 o 
   5  12   6      103.30      170.18     23.09 o 
  -9  13   6       96.82      126.69     20.65 o 
  -8  13   6        1.63        6.05      9.80 o 
  -7  13   6      836.96      885.17     41.10 o 
  -6  13   6       12.38       12.77     10.04 o 
  -5  13   6       60.74       35.32     20.74 o 
  -4  13   6       69.85       83.26     10.89 o 
  -3  13   6     1459.17     1427.61     23.18 o 
  -2  13   6      373.84      409.20     12.47 o 
  -1  13   6        7.60       13.52      4.30 o 
   0  13   6      289.74      249.55     11.76 o 
   1  13   6      562.60      599.94     25.68 o 
   2  13   6      769.68      762.58     83.73 o 
   3  13   6        4.99        9.68     10.00 o 
   4  13   6      405.92      457.68     43.45 o 
   5  13   6        7.82       19.13     13.93 o 
  -9  14   6        8.68       45.80     19.81 o 
  -8  14   6       52.68       98.00     17.30 o 
  -7  14   6       16.67       40.16     13.57 o 
  -6  14   6       46.97       78.71     13.57 o 
  -5  14   6        0.19       12.40      9.73 o 
  -4  14   6      233.43      209.54     21.18 o 
  -3  14   6      197.04      213.61      9.33 o 
  -2  14   6        8.19       14.19      4.49 o 
  -1  14   6      669.77      677.58     16.22 o 
   0  14   6      372.80      300.34     13.07 o 
   1  14   6      148.00      115.92     13.28 o 
   2  14   6      616.25      612.24     33.62 o 
   3  14   6       72.82       80.25     15.48 o 
   4  14   6       11.61       26.92     14.68 o 
   5  14   6        0.58        8.46     14.76 o 
  -9  15   6       49.95       45.66     14.31 o 
  -8  15   6       84.76       90.11     16.79 o 
  -7  15   6       44.97       68.78     24.90 o 
  -6  15   6       10.38        6.03     10.89 o 
  -5  15   6      506.67      520.52     23.65 o 
  -4  15   6     1256.93     1291.05     35.44 o 
  -3  15   6        4.28       14.73      5.67 o 
  -2  15   6      137.88      105.13      7.40 o 
  -1  15   6       11.45       12.83      4.54 o 
   0  15   6      713.94      713.13     21.87 o 
   1  15   6      368.82      408.52     22.27 o 
   2  15   6      186.61      175.93     17.63 o 
   3  15   6       19.85       22.51     11.69 o 
   4  15   6       86.20       87.51     18.07 o 
  -8  16   6        4.15       12.67     11.14 o 
  -7  16   6       71.67       99.77     28.91 o 
  -6  16   6      187.90      211.60     15.49 o 
  -5  16   6      484.19      490.60     28.80 o 
  -4  16   6      217.56      178.30     14.56 o 
  -3  16   6      371.80      323.92     11.40 o 
  -2  16   6      341.15      360.85     12.23 o 
  -1  16   6      851.60      759.54     17.68 o 
   0  16   6     3814.65     3821.83     53.59 o 
   1  16   6      277.20      243.63     17.57 o 
   2  16   6        3.05       15.53      8.81 o 
   3  16   6      312.50      359.56     28.18 o 
   4  16   6        0.24        9.63     11.33 o 
  -8  17   6        9.67       19.96     17.46 o 
  -7  17   6      165.31      173.62     20.39 o 
  -6  17   6      219.43      234.31     18.90 o 
  -5  17   6        5.71       14.33      8.26 o 
  -4  17   6      675.88      660.35     25.83 o 
  -3  17   6      111.21      111.34      7.61 o 
  -2  17   6      223.39      229.31     10.02 o 
  -1  17   6      325.44      317.12     14.63 o 
   0  17   6        7.21       16.73      8.70 o 
   1  17   6      137.92       86.04     12.84 o 
   2  17   6      458.47      432.34     24.13 o 
   3  17   6       14.19       23.84     14.31 o 
   4  17   6       49.36       59.60     17.13 o 
  -8  18   6        0.98       36.15     13.79 o 
  -7  18   6       33.97       46.40     14.39 o 
  -6  18   6        8.50        7.24      7.58 o 
  -5  18   6        9.66       30.08      8.48 o 
  -4  18   6      212.07      257.61     17.25 o 
  -3  18   6      406.63      440.72     15.75 o 
  -2  18   6      281.15      258.69     10.87 o 
  -1  18   6        2.91       26.13      6.65 o 
   0  18   6        3.73       17.44     10.81 o 
   1  18   6       67.40       84.49     11.95 o 
   2  18   6       19.42       20.34     11.63 o 
   3  18   6      151.61      197.08     22.53 o 
   4  18   6        1.92       44.33     16.50 o 
  -8  19   6      123.57      142.61     19.80 o 
  -7  19   6       20.98       35.87      9.27 o 
  -6  19   6        0.06        1.56      6.01 o 
  -5  19   6      997.27      937.29     32.23 o 
  -4  19   6      253.83      234.51     16.81 o 
  -3  19   6      643.96      640.67     18.81 o 
  -2  19   6      837.19      801.35     18.51 o 
  -1  19   6      318.94      319.41     15.31 o 
   0  19   6       20.79       36.88      9.27 o 
   1  19   6        8.53       19.99      8.49 o 
   2  19   6      194.13      165.56     16.11 o 
   3  19   6       47.98       53.74     15.16 o 
   4  19   6      561.20      659.91     41.18 o 
  -8  20   6        2.69       38.17     14.46 o 
  -7  20   6       26.36       49.32     12.12 o 
  -6  20   6       36.51       44.39      8.13 o 
  -5  20   6       12.50       30.98      9.98 o 
  -4  20   6      235.85      220.36     16.42 o 
  -3  20   6       43.46       60.70      7.73 o 
  -2  20   6       35.09       48.15      6.06 o 
  -1  20   6       48.80       45.93      7.33 o 
   0  20   6        5.85       13.77      8.17 o 
   1  20   6        0.58       12.28      8.80 o 
   2  20   6       28.59       14.01      8.45 o 
   3  20   6       48.25       45.02     13.87 o 
   4  20   6        1.71        4.08     13.09 o 
  -8  21   6        1.29       21.10     12.03 o 
  -7  21   6        4.03       41.33     20.97 o 
  -6  21   6       61.01       74.64     11.04 o 
  -5  21   6       81.40      120.74     13.55 o 
  -4  21   6        5.77       26.68      9.91 o 
  -3  21   6      430.84      404.22     16.21 o 
  -2  21   6       48.80       44.72      5.70 o 
  -1  21   6      208.76      235.31     19.98 o 
   0  21   6      257.51      221.18     17.35 o 
   1  21   6        0.66       14.88      9.92 o 
   2  21   6       34.18       40.78     11.15 o 
   3  21   6       21.64       -1.47     12.99 o 
   4  21   6       43.45       44.85     14.37 o 
  -7  22   6      788.98      835.20     48.11 o 
  -6  22   6      270.65      262.56     16.13 o 
  -5  22   6      167.43      195.79     16.52 o 
  -4  22   6      406.45      377.17     21.31 o 
  -3  22   6      439.60      449.05     16.26 o 
  -2  22   6       10.99       28.12      5.25 o 
  -1  22   6       56.11       76.26      9.12 o 
   0  22   6      403.18      360.59     21.57 o 
   1  22   6      260.05      261.74     19.57 o 
   2  22   6       15.69        1.95      8.34 o 
   3  22   6      181.84      191.57     23.08 o 
  -7  23   6        5.11       50.90     13.41 o 
  -6  23   6      196.10      171.11     14.97 o 
  -5  23   6      462.83      453.62     23.92 o 
  -4  23   6        6.09       18.24      6.04 o 
  -3  23   6      124.55      123.21      9.24 o 
  -2  23   6       23.47       41.73      6.76 o 
  -1  23   6      294.26      287.39     15.57 o 
   0  23   6       29.67       63.39     12.18 o 
   1  23   6      177.48      192.85     18.00 o 
   2  23   6       52.12       81.82     12.81 o 
   3  23   6        0.59       27.25     19.12 o 
  -7  24   6       10.39       13.13     12.49 o 
  -6  24   6       15.79       21.63      9.13 o 
  -5  24   6      528.13      524.86     25.80 o 
  -4  24   6        2.76        2.65      7.53 o 
  -3  24   6      178.13      218.11     17.05 o 
  -2  24   6      149.09      129.83     11.23 o 
  -1  24   6       38.56       50.42      8.82 o 
   0  24   6      400.64      368.28     25.43 o 
   1  24   6       61.38       55.58     11.79 o 
   2  24   6        0.57       -1.31     13.48 o 
   3  24   6       88.34      137.12     21.57 o 
  -7  25   6      413.62      482.50     42.34 o 
  -6  25   6       85.76       98.13     17.27 o 
  -5  25   6       92.03      102.12     13.14 o 
  -4  25   6      227.75      239.06     18.40 o 
  -3  25   6        1.01       30.46      9.21 o 
  -2  25   6      259.38      279.95     15.56 o 
  -1  25   6      648.45      634.73     23.32 o 
   0  25   6        1.03       -2.19     10.97 o 
   1  25   6      134.63      126.53     15.33 o 
   2  25   6       54.06       40.48     14.54 o 
   3  25   6       38.73       73.09     19.71 o 
  -6  26   6      245.66      231.13     24.68 o 
  -5  26   6        6.67       16.49      8.62 o 
  -4  26   6      280.33      243.91     18.29 o 
  -3  26   6      280.75      287.63     23.97 o 
  -2  26   6       32.97       68.67     11.37 o 
  -1  26   6        0.21       18.25      6.84 o 
   0  26   6      255.95      302.52     20.75 o 
   1  26   6        4.77        9.36     10.06 o 
   2  26   6       75.07      137.23     18.82 o 
  -6  27   6      354.12      310.62     36.13 o 
  -5  27   6       39.19       23.78     10.68 o 
  -4  27   6       16.06       37.90     10.55 o 
  -3  27   6       25.75       40.08     10.46 o 
  -2  27   6       12.04       23.59      9.79 o 
  -1  27   6        6.46        4.97      8.83 o 
   0  27   6       38.73       41.25     10.70 o 
   1  27   6        0.45        2.14     10.05 o 
   2  27   6        0.38       17.94     12.31 o 
  -6  28   6        6.05       31.96     33.89 o 
  -5  28   6       70.11      101.39     34.95 o 
  -4  28   6       78.87      120.89     14.50 o 
  -3  28   6      576.44      540.57     26.92 o 
  -2  28   6      110.43      127.39     13.99 o 
  -1  28   6       50.55       48.32      8.13 o 
   0  28   6      167.54      193.66     17.60 o 
   1  28   6       20.69       26.96     11.54 o 
   2  28   6       42.55       57.52     12.66 o 
  -5  29   6       17.76       39.92     16.33 o 
  -4  29   6      244.07      241.11     19.06 o 
  -3  29   6        0.06       10.47      8.40 o 
  -2  29   6      110.82       95.86     13.37 o 
  -1  29   6      278.73      235.69     14.18 o 
   0  29   6       48.39       32.25      9.87 o 
   1  29   6       69.52       94.39     18.22 o 
  -5  30   6      162.20      153.66     20.51 o 
  -4  30   6        4.43       21.64     10.20 o 
  -3  30   6       64.87       65.84     12.13 o 
  -2  30   6        8.22       18.47      8.85 o 
  -1  30   6      104.59       90.38      9.79 o 
   0  30   6        0.24        6.58      8.37 o 
   1  30   6        3.33       26.93     12.93 o 
  -4  31   6      114.80      135.46     31.30 o 
  -3  31   6      163.83      199.06     17.88 o 
  -2  31   6      340.64      337.27     22.42 o 
  -1  31   6      129.82      158.36     14.02 o 
   0  31   6        5.92       13.11      9.62 o 
  -4  32   6       25.71       35.74     11.80 o 
  -3  32   6       45.18       45.56     14.64 o 
  -2  32   6       11.73       21.77      8.43 o 
  -1  32   6       33.89       44.97     11.52 o 
   0  32   6      343.82      326.77     26.26 o 
  -3  33   6       35.82       46.92     11.77 o 
  -2  33   6       16.66       21.99      8.67 o 
  -9   1   7      512.48      488.35     34.04 o 
  -8   1   7      226.74      211.88     22.92 o 
  -7   1   7       23.09        8.51      9.55 o 
  -6   1   7      264.29      289.78     21.78 o 
  -5   1   7       29.90       39.48      6.42 o 
  -4   1   7      238.69      217.90     10.97 o 
  -3   1   7      385.39      353.41     11.24 o 
  -2   1   7     1234.36     1286.91     20.52 o 
  -1   1   7      307.17      291.88     13.86 o 
   0   1   7      746.92      707.67     28.11 o 
   1   1   7      206.59      201.73     17.64 o 
   2   1   7      568.30      531.68     24.15 o 
   3   1   7      332.29      386.35     21.32 o 
   4   1   7      339.11      291.03     28.07 o 
  -9   2   7       52.32       69.19     20.60 o 
  -8   2   7      667.95      657.67     37.36 o 
  -7   2   7      166.50      144.81     17.65 o 
  -6   2   7      188.02      183.60     17.41 o 
  -5   2   7      277.29      228.88     12.13 o 
  -4   2   7      116.26       83.89      7.48 o 
  -3   2   7      482.13      501.92     13.27 o 
  -2   2   7      701.20      616.47     13.99 o 
  -1   2   7      981.66     1054.77     25.76 o 
   0   2   7      577.55      563.40     22.92 o 
   1   2   7      443.42      428.73     20.65 o 
   2   2   7      259.26      237.29     16.73 o 
   3   2   7       56.78       62.28     11.06 o 
   4   2   7       78.92      146.46     17.19 o 
  -9   3   7        1.17       -8.51     29.72 o 
  -8   3   7      431.36      420.38     30.51 o 
  -7   3   7      325.92      260.95     22.33 o 
  -6   3   7        2.38      -12.02      9.14 o 
  -5   3   7       25.59       23.53      7.09 o 
  -4   3   7      182.18      169.96     14.33 o 
  -3   3   7        0.83        7.91      3.50 o 
  -2   3   7      647.16      691.51     14.83 o 
  -1   3   7       26.66       29.63      6.11 o 
   0   3   7      304.59      330.37     15.55 o 
   1   3   7      350.15      292.37     17.62 o 
   2   3   7        1.48        3.02      7.77 o 
   3   3   7      232.71      213.69     19.70 o 
   4   3   7        0.27       -1.54      8.78 o 
  -9   4   7       14.86       32.84     18.45 o 
  -8   4   7      465.63      481.01     67.35 o 
  -7   4   7      358.30      420.27     27.94 o 
  -6   4   7      137.65      131.24     15.56 o 
  -5   4   7      107.98      107.93      8.91 o 
  -4   4   7       48.71       64.38      7.50 o 
  -3   4   7        1.26        3.94      3.14 o 
  -2   4   7      657.86      682.95     13.66 o 
  -1   4   7      591.11      547.22     17.34 o 
   0   4   7      258.76      228.37     13.53 o 
   1   4   7      362.07      320.25     18.10 o 
   2   4   7        2.99        6.72      9.18 o 
   3   4   7        7.78       25.20     11.13 o 
   4   4   7        0.05       24.35     13.09 o 
  -9   5   7      822.19      846.86     44.45 o 
  -8   5   7       53.41       40.48     13.19 o 
  -7   5   7        2.21       18.96     12.04 o 
  -6   5   7      961.25     1001.96     46.77 o 
  -5   5   7       38.69       46.79      6.87 o 
  -4   5   7     2311.32     2365.06     55.39 o 
  -3   5   7      190.17      195.60      7.66 o 
  -2   5   7        3.61        3.90      3.08 o 
  -1   5   7     1240.62     1140.22     25.00 o 
   0   5   7     1170.07     1104.27     32.58 o 
   1   5   7       38.74       73.72     12.17 o 
   2   5   7      113.37       74.85     10.98 o 
   3   5   7       85.14      129.35     17.92 o 
   4   5   7      137.95       99.45     21.83 o 
  -9   6   7        3.08       54.80     17.64 o 
  -8   6   7      161.59      152.76     18.72 o 
  -7   6   7        2.10       14.33      9.24 o 
  -6   6   7      362.56      367.52     41.94 o 
  -5   6   7        0.06        3.29      5.05 o 
  -4   6   7        0.87       31.35      6.47 o 
  -3   6   7      338.46      382.30     10.39 o 
  -2   6   7        1.36        4.92      4.35 o 
  -1   6   7      394.36      387.11     15.04 o 
   0   6   7      235.14      203.31     15.20 o 
   1   6   7       15.82       22.22      7.81 o 
   2   6   7      155.10      154.38     16.57 o 
   3   6   7       49.74       63.39     30.95 o 
   4   6   7       69.03       71.82     15.37 o 
  -9   7   7       62.69       61.16     15.30 o 
  -8   7   7        4.04        5.85      9.98 o 
  -7   7   7       10.26       16.67     14.19 o 
  -6   7   7      599.69      649.56     32.33 o 
  -5   7   7        7.18       31.76      6.20 o 
  -4   7   7      502.40      465.76     15.29 o 
  -3   7   7      917.73      879.25     15.64 o 
  -2   7   7      355.21      327.89     10.43 o 
  -1   7   7      198.09      222.19     11.76 o 
   0   7   7       79.60       77.83     15.89 o 
   1   7   7        7.07       29.04      8.40 o 
   2   7   7       65.08       70.24     10.54 o 
   3   7   7      147.51      158.77     33.48 o 
   4   7   7      136.93      129.13     19.06 o 
  -9   8   7        2.34       -2.74     10.72 o 
  -8   8   7       14.40       32.10     12.17 o 
  -7   8   7        0.46       22.05     10.43 o 
  -6   8   7      123.28      113.01     18.87 o 
  -5   8   7      915.84      870.11     28.77 o 
  -4   8   7      170.20      162.87     12.41 o 
  -3   8   7       79.25       83.42      5.41 o 
  -2   8   7      520.43      498.90     13.83 o 
  -1   8   7      433.45      419.63     15.50 o 
   0   8   7        4.07       -1.79      7.49 o 
   1   8   7      237.35      237.77     13.88 o 
   2   8   7      208.00      250.66     16.91 o 
   3   8   7       96.78       97.48     42.01 o 
   4   8   7      350.49      415.91     40.40 o 
  -9   9   7       81.41       97.18     26.69 o 
  -8   9   7      117.91      143.43     22.67 o 
  -7   9   7       53.01       64.44     19.91 o 
  -6   9   7       26.88       31.57      9.96 o 
  -5   9   7        4.65       20.72      8.11 o 
  -4   9   7        7.73       31.20      7.59 o 
  -3   9   7       62.79       85.89      6.49 o 
  -2   9   7      102.82      109.28      7.30 o 
  -1   9   7       92.91      101.11      8.98 o 
   0   9   7       62.42       62.17     14.69 o 
   1   9   7       46.07       50.82      9.02 o 
   2   9   7        0.02        0.49     10.83 o 
   3   9   7       74.96       89.49     16.88 o 
   4   9   7        3.42       20.06     14.60 o 
  -9  10   7        3.30       24.84     12.65 o 
  -8  10   7       46.80       72.04     14.89 o 
  -7  10   7      183.27      145.38     17.84 o 
  -6  10   7      399.64      368.81     25.44 o 
  -5  10   7      556.94      567.56     24.03 o 
  -4  10   7       93.38       84.27     10.18 o 
  -3  10   7      127.69      138.26      7.99 o 
  -2  10   7       47.56       57.18      5.79 o 
  -1  10   7       79.96       99.25      9.03 o 
   0  10   7     1282.17     1254.84     36.19 o 
   1  10   7       37.80       56.41      8.57 o 
   2  10   7       55.46       69.33     14.30 o 
   3  10   7       80.66       94.60     16.77 o 
   4  10   7       39.10       16.28     12.64 o 
  -9  11   7      141.97      224.03     36.65 o 
  -8  11   7       28.35       48.02     13.08 o 
  -7  11   7       45.23       72.02     14.11 o 
  -6  11   7     1023.99     1098.42     43.29 o 
  -5  11   7      320.83      333.68     26.24 o 
  -4  11   7      500.02      486.00     20.91 o 
  -3  11   7     1873.26     1806.73     35.17 o 
  -2  11   7       96.98      109.02      7.45 o 
  -1  11   7     1687.79     1740.58     35.67 o 
   0  11   7        7.34       28.01      9.45 o 
   1  11   7      321.45      292.75     17.60 o 
   2  11   7      111.19      128.40     28.00 o 
   3  11   7      239.65      234.22     23.46 o 
   4  11   7        2.68       16.38     11.42 o 
  -9  12   7       22.49       59.45     16.28 o 
  -8  12   7        1.85       19.77     12.30 o 
  -7  12   7      202.96      183.97     20.24 o 
  -6  12   7      458.60      473.69     29.27 o 
  -5  12   7     1398.98     1521.39     39.95 o 
  -4  12   7       11.34       18.62      6.97 o 
  -3  12   7     1368.12     1368.89     27.90 o 
  -2  12   7      194.53      195.01      9.47 o 
  -1  12   7       27.00       25.28      8.23 o 
   0  12   7     1067.79     1085.75     41.75 o 
   1  12   7       41.48       48.96      8.82 o 
   2  12   7      112.85      133.44     19.16 o 
   3  12   7      159.71      155.57     20.12 o 
   4  12   7       16.98       19.41     21.89 o 
  -8  13   7       82.00       90.00     16.44 o 
  -7  13   7      166.74      156.25     19.34 o 
  -6  13   7      110.11      116.15     16.05 o 
  -5  13   7       53.71       99.32     15.47 o 
  -4  13   7      100.91      110.11     17.12 o 
  -3  13   7      831.88      811.17     23.33 o 
  -2  13   7      196.03      187.45      9.33 o 
  -1  13   7        2.80       10.27      5.83 o 
   0  13   7      304.03      327.16     19.94 o 
   1  13   7      169.74      232.52     17.79 o 
   2  13   7      189.16      291.36     25.65 o 
   3  13   7       99.97      138.06     30.64 o 
   4  13   7        2.06       10.66     15.15 o 
  -8  14   7       48.29       42.46     13.36 o 
  -7  14   7      115.59       94.06     16.68 o 
  -6  14   7      131.28      149.37     22.61 o 
  -5  14   7     1535.46     1549.80     52.31 o 
  -4  14   7       55.95       49.59     10.86 o 
  -3  14   7      294.41      312.59     13.63 o 
  -2  14   7      107.90      104.14      7.68 o 
  -1  14   7       88.95       90.62     11.69 o 
   0  14   7      276.68      307.41     21.00 o 
   1  14   7        2.17       18.69      9.70 o 
   2  14   7       49.97       52.38     14.26 o 
   3  14   7        0.03        8.95     11.71 o 
   4  14   7       52.73       47.94     15.08 o 
  -8  15   7        1.28        6.20     12.15 o 
  -7  15   7        4.78       28.40     11.89 o 
  -6  15   7      587.60      561.86     36.60 o 
  -5  15   7      182.46      193.39     16.01 o 
  -4  15   7      124.96      141.53     13.47 o 
  -3  15   7        1.47        9.16      5.27 o 
  -2  15   7      106.89       97.84      7.57 o 
  -1  15   7     1134.82     1174.20     34.88 o 
   0  15   7       24.54       32.53     10.39 o 
   1  15   7      472.32      516.00     26.08 o 
   2  15   7       76.86       43.71     13.34 o 
   3  15   7      163.50      191.88     23.00 o 
  -8  16   7        2.53       37.72     14.05 o 
  -7  16   7        0.75       28.87     13.28 o 
  -6  16   7        0.04       45.63     11.86 o 
  -5  16   7       55.24       97.80     11.89 o 
  -4  16   7        1.42       24.90     10.44 o 
  -3  16   7        0.00        4.53      5.32 o 
  -2  16   7        8.89       11.49      4.85 o 
  -1  16   7      374.03      326.03     19.14 o 
   0  16   7      216.54      237.67     17.52 o 
   1  16   7       82.81       82.56     13.24 o 
   2  16   7       84.09       70.87     16.01 o 
   3  16   7       41.12       30.57     14.90 o 
  -8  17   7      100.45       91.08     18.96 o 
  -7  17   7       66.05       46.86     13.76 o 
  -6  17   7      415.41      439.61     24.46 o 
  -5  17   7       60.50       76.17     10.38 o 
  -4  17   7        6.76       25.74      6.57 o 
  -3  17   7       59.82       53.36      7.72 o 
  -2  17   7      415.45      381.68     18.87 o 
  -1  17   7       33.71       33.52      8.48 o 
   0  17   7      207.70      127.78     13.44 o 
   1  17   7       76.18       88.34     13.30 o 
   2  17   7      272.62      298.71     26.65 o 
   3  17   7      399.29      392.74     31.47 o 
  -8  18   7      115.42      111.25     19.54 o 
  -7  18   7      187.50      176.63     21.42 o 
  -6  18   7      178.72      177.57     16.34 o 
  -5  18   7      424.86      434.43     23.02 o 
  -4  18   7      341.40      345.60     15.22 o 
  -3  18   7        0.01        9.95      5.77 o 
  -2  18   7      159.24      161.00      9.42 o 
  -1  18   7       47.41       50.24      9.55 o 
   0  18   7       14.78       12.41      8.27 o 
   1  18   7        0.05       13.12      9.79 o 
   2  18   7      259.14      277.58     25.34 o 
   3  18   7        3.01       -6.44     12.29 o 
  -8  19   7        0.64       17.99     12.75 o 
  -7  19   7       14.73       29.78     12.81 o 
  -6  19   7        1.05        9.19      7.27 o 
  -5  19   7       14.31       27.69     10.02 o 
  -4  19   7      129.62      138.82     10.48 o 
  -3  19   7       14.56       22.04      6.11 o 
  -2  19   7        3.29       12.70      4.83 o 
  -1  19   7      196.22      176.65     15.19 o 
   0  19   7      120.24      128.26     14.70 o 
   1  19   7       60.37       42.91      9.70 o 
   2  19   7       43.99       32.59     12.91 o 
   3  19   7       24.97       26.08     12.45 o 
  -7  20   7      257.30      239.90     16.68 o 
  -6  20   7        0.21       20.95     12.79 o 
  -5  20   7      118.33      106.05     13.11 o 
  -4  20   7      230.49      218.27     13.54 o 
  -3  20   7       94.57       90.95      8.71 o 
  -2  20   7       41.51       57.93      7.59 o 
  -1  20   7      217.31      211.09     16.71 o 
   0  20   7        0.70       15.24      9.07 o 
   1  20   7       92.32      144.28     17.22 o 
   2  20   7      115.38      126.35     19.03 o 
   3  20   7      114.80      139.50     20.88 o 
  -7  21   7       16.13       43.46     16.35 o 
  -6  21   7      628.82      610.31     36.61 o 
  -5  21   7      171.34      146.05     15.53 o 
  -4  21   7       60.13       88.74      8.92 o 
  -3  21   7      222.63      248.39     13.02 o 
  -2  21   7       51.87       53.69      7.07 o 
  -1  21   7      137.66      134.90     14.15 o 
   0  21   7       60.06       49.32     10.82 o 
   1  21   7       91.67       83.08     13.96 o 
   2  21   7        5.80       15.16      9.08 o 
  -7  22   7      197.44      186.73     38.95 o 
  -6  22   7        0.14       14.50      9.29 o 
  -5  22   7        5.07       45.55     10.60 o 
  -4  22   7       30.77       21.59      6.37 o 
  -3  22   7        0.03        9.14      5.84 o 
  -2  22   7      298.32      308.47     14.27 o 
  -1  22   7      251.42      227.41     23.65 o 
   0  22   7       25.93       43.20     11.11 o 
   1  22   7        0.03       11.78     10.66 o 
   2  22   7        0.92       21.91      9.51 o 
  -7  23   7       26.51       58.21     19.99 o 
  -6  23   7       43.82       51.13     12.40 o 
  -5  23   7      164.86      156.71     20.33 o 
  -4  23   7        3.56       16.20      6.07 o 
  -3  23   7      132.38      122.75      9.94 o 
  -2  23   7      179.18      175.04     15.40 o 
  -1  23   7       54.19       56.48     11.87 o 
   0  23   7      306.78      312.79     21.34 o 
   1  23   7       32.23       33.80     10.97 o 
   2  23   7       83.33      123.42     16.89 o 
  -6  24   7       11.69        2.17     10.98 o 
  -5  24   7      136.09      148.60     15.69 o 
  -4  24   7      105.40      129.00     14.19 o 
  -3  24   7        5.65       14.07      7.85 o 
  -2  24   7        4.12        8.48      7.88 o 
  -1  24   7      509.18      513.89     26.18 o 
   0  24   7        4.32        7.97      8.46 o 
   1  24   7      130.20      135.09     21.46 o 
   2  24   7       43.30       53.60     20.31 o 
  -6  25   7        7.46       30.48     11.55 o 
  -5  25   7       10.78       13.15      9.16 o 
  -4  25   7       35.56       62.81     11.89 o 
  -3  25   7      161.60      124.99     14.26 o 
  -2  25   7      157.63      160.21     19.67 o 
  -1  25   7        6.83       10.10      8.47 o 
   0  25   7        4.95       -2.62      8.70 o 
   1  25   7       55.48       63.84     13.34 o 
  -6  26   7        1.31       14.09     24.75 o 
  -5  26   7       36.04       38.10     10.75 o 
  -4  26   7        1.49       14.27      9.26 o 
  -3  26   7      127.99      157.61     15.89 o 
  -2  26   7        0.51       18.54     11.90 o 
  -1  26   7        0.06        9.40     11.12 o 
   0  26   7       18.97       11.63      9.56 o 
   1  26   7       38.54       32.14     11.80 o 
  -5  27   7        1.68       20.41      8.71 o 
  -4  27   7       72.17       64.65     16.41 o 
  -3  27   7       18.84       25.32      9.34 o 
  -2  27   7       81.15       66.84     16.39 o 
  -1  27   7       34.99       37.52     13.58 o 
   0  27   7       56.78       96.55     14.08 o 
   1  27   7       51.01       78.23     16.46 o 
  -5  28   7      161.80      143.37     15.74 o 
  -4  28   7      217.55      204.67     18.00 o 
  -3  28   7        8.26       13.50      8.71 o 
  -2  28   7       26.36       33.65     14.32 o 
  -1  28   7      110.18      107.51     18.54 o 
   0  28   7        4.96       11.13      9.95 o 
  -4  29   7        0.15       12.53      9.23 o 
  -3  29   7        4.55       -2.62     14.16 o 
  -2  29   7        1.18       33.43     12.94 o 
  -1  29   7       11.24       29.67     13.60 o 
  -3  30   7        0.91       19.90     10.45 o 
  -2  30   7       89.27       97.42     17.14 o 
  -1  30   7      101.68      105.60     18.78 o 
  -9   0   8      753.80      706.20     58.77 o 
  -8   0   8       12.68        2.16     15.68 o 
  -7   0   8      185.51      170.47     26.75 o 
  -6   0   8       61.09       79.53     12.69 o 
  -5   0   8        1.08       -0.15      6.94 o 
  -4   0   8        0.06       -7.43      5.97 o 
  -3   0   8      459.81      447.13     18.59 o 
  -2   0   8      411.14      354.06     22.31 o 
  -1   0   8       26.66       49.81     10.02 o 
   0   0   8      602.95      497.58     41.35 o 
   1   0   8       26.71      109.05     23.34 o 
   2   0   8       63.91       18.92     14.54 o 
   3   0   8      692.10      713.00     58.98 o 
  -9   1   8       84.51       79.25     20.71 o 
  -8   1   8      211.18      144.45     19.03 o 
  -7   1   8       13.68       25.92     12.21 o 
  -6   1   8      264.76      244.89     13.84 o 
  -5   1   8       12.96       24.44      6.22 o 
  -4   1   8      103.89       91.93      7.88 o 
  -3   1   8        0.82        5.03      3.87 o 
  -2   1   8      475.70      421.53     17.22 o 
  -1   1   8      202.38      208.21     11.62 o 
   0   1   8       14.13       23.50     11.29 o 
   1   1   8     1329.80     1205.30     37.56 o 
   2   1   8       27.86       26.33      8.59 o 
   3   1   8       54.39      100.72     16.82 o 
  -9   2   8        3.37       14.89     16.02 o 
  -8   2   8       46.86       65.41     15.67 o 
  -7   2   8      257.76      258.13     22.52 o 
  -6   2   8       77.31       85.69      9.31 o 
  -5   2   8       13.81       12.80      7.26 o 
  -4   2   8      105.29      115.70      8.63 o 
  -3   2   8       34.78       37.81      4.84 o 
  -2   2   8       94.35       88.24      9.15 o 
  -1   2   8       74.70      104.98     10.53 o 
   0   2   8       18.72       22.69      7.65 o 
   1   2   8       15.87       41.55     10.68 o 
   2   2   8        1.94       25.77      9.09 o 
   3   2   8      175.48      181.42     25.69 o 
  -9   3   8       81.16       49.25     16.99 o 
  -8   3   8       10.17       67.52     16.34 o 
  -7   3   8        4.32        5.00     10.64 o 
  -6   3   8      178.72      193.09     12.39 o 
  -5   3   8       16.76       13.19      5.03 o 
  -4   3   8        4.62       12.92      5.70 o 
  -3   3   8      264.07      231.94      8.84 o 
  -2   3   8      353.67      354.72     13.88 o 
  -1   3   8      668.73      641.52     19.95 o 
   0   3   8        0.13       10.63      8.70 o 
   1   3   8      336.41      312.35     23.69 o 
   2   3   8      144.04      161.97     15.02 o 
   3   3   8      117.10       87.22     19.19 o 
  -9   4   8       92.73      152.11     37.99 o 
  -8   4   8      241.09      193.45     33.47 o 
  -7   4   8       19.47       19.81     18.71 o 
  -6   4   8       11.53       28.78      8.56 o 
  -5   4   8       24.75       28.51      7.40 o 
  -4   4   8      174.89      167.93      9.46 o 
  -3   4   8      362.41      346.41     11.59 o 
  -2   4   8      125.02      136.12      9.18 o 
  -1   4   8       67.42       62.25      8.09 o 
   0   4   8      736.44      673.32     26.22 o 
   1   4   8        0.88        4.86      7.45 o 
   2   4   8        0.91       20.72      9.05 o 
   3   4   8       11.59       22.42     11.88 o 
  -9   5   8       90.43      125.97     29.86 o 
  -8   5   8       18.68       16.52     16.58 o 
  -7   5   8       35.02       39.88     11.65 o 
  -6   5   8        0.30       -2.05      6.98 o 
  -5   5   8        9.30       25.25      7.40 o 
  -4   5   8      293.70      331.56     13.97 o 
  -3   5   8        3.88       20.64      6.61 o 
  -2   5   8      114.43      107.05      8.37 o 
  -1   5   8       27.47       16.97      8.28 o 
   0   5   8        4.95        6.09      7.46 o 
   1   5   8       49.09       38.82      8.49 o 
   2   5   8       52.45       59.67     19.21 o 
   3   5   8       63.07       20.35     14.81 o 
  -9   6   8      317.47      294.11     27.72 o 
  -8   6   8      393.46      326.88     26.98 o 
  -7   6   8      121.47      143.61     17.06 o 
  -6   6   8        7.41       16.96      7.29 o 
  -5   6   8       73.08       76.64     12.97 o 
  -4   6   8      531.26      529.67     17.37 o 
  -3   6   8     1631.28     1723.16     30.15 o 
  -2   6   8       27.25       33.51      6.95 o 
  -1   6   8       25.52       25.01      6.14 o 
   0   6   8      648.70      575.13     21.77 o 
   1   6   8       61.63       29.59      9.15 o 
   2   6   8      132.72      144.90     19.01 o 
   3   6   8       59.91       54.11     13.88 o 
  -8   7   8        7.52       20.14     12.98 o 
  -7   7   8       17.89       36.46     11.71 o 
  -6   7   8       26.13       51.07      9.77 o 
  -5   7   8      122.56      122.15     11.70 o 
  -4   7   8       69.19       96.05      8.28 o 
  -3   7   8       52.29       73.30      7.72 o 
  -2   7   8       64.31       79.86      8.52 o 
  -1   7   8      214.06      207.21     15.43 o 
   0   7   8       27.84       25.24      7.55 o 
   1   7   8      180.34      143.77     15.58 o 
   2   7   8      231.58      209.76     22.80 o 
   3   7   8       21.95       32.77     13.16 o 
  -8   8   8      134.13      146.15     20.16 o 
  -7   8   8       60.96      115.17     17.91 o 
  -6   8   8        1.86       14.67      9.15 o 
  -5   8   8        1.03       16.05      6.94 o 
  -4   8   8       18.49       20.69      5.65 o 
  -3   8   8      134.16      157.48      9.74 o 
  -2   8   8      271.55      282.31     13.86 o 
  -1   8   8      251.74      286.01     18.75 o 
   0   8   8      157.80      167.44     12.72 o 
   1   8   8        5.90       10.28      8.38 o 
   2   8   8        2.50       12.95     10.97 o 
   3   8   8        8.67       14.27     25.54 o 
  -8   9   8      206.04      193.83     22.12 o 
  -7   9   8      232.39      261.98     27.96 o 
  -6   9   8      164.40      140.84     13.97 o 
  -5   9   8        6.61       17.52      7.35 o 
  -4   9   8        3.99        7.78      6.30 o 
  -3   9   8        2.84       29.68      7.59 o 
  -2   9   8      969.42      879.20     23.39 o 
  -1   9   8       39.46       34.34      8.89 o 
   0   9   8       41.25       65.28     11.02 o 
   1   9   8      196.71      199.14     16.00 o 
   2   9   8       84.22       60.62     14.31 o 
   3   9   8       69.53       76.73     15.53 o 
  -8  10   8      153.53      164.77     21.25 o 
  -7  10   8       44.44       68.75     11.48 o 
  -6  10   8       40.31       46.16      9.97 o 
  -5  10   8       99.36      124.11     12.47 o 
  -4  10   8       30.46       25.83      6.39 o 
  -3  10   8      803.64      786.33     21.63 o 
  -2  10   8      144.92      172.59     11.58 o 
  -1  10   8      252.19      242.18     16.83 o 
   0  10   8      880.29      830.67     31.28 o 
   1  10   8      130.22       87.04     19.93 o 
   2  10   8        8.63       16.61     28.13 o 
   3  10   8      106.64       53.96     13.83 o 
  -8  11   8      145.95      175.16     34.14 o 
  -7  11   8        0.13       15.44      8.43 o 
  -6  11   8      263.60      296.65     19.64 o 
  -5  11   8      149.06      139.66     19.71 o 
  -4  11   8      265.49      247.42     12.57 o 
  -3  11   8      234.25      263.88     18.39 o 
  -2  11   8      226.22      214.20     12.40 o 
  -1  11   8      612.87      624.35     26.36 o 
   0  11   8       24.64       38.85      9.97 o 
   1  11   8        3.78       -6.15      9.82 o 
   2  11   8        3.78       28.14     11.33 o 
   3  11   8        2.17       27.61     13.59 o 
  -8  12   8      134.77      135.87     19.57 o 
  -7  12   8       19.37       12.66      8.35 o 
  -6  12   8      274.74      315.52     20.35 o 
  -5  12   8        0.76       27.46     10.57 o 
  -4  12   8       52.49       97.72      9.25 o 
  -3  12   8      245.10      239.16     12.48 o 
  -2  12   8       60.51       75.65      9.29 o 
  -1  12   8      275.40      299.11     19.38 o 
   0  12   8      204.74      209.17     16.95 o 
   1  12   8        2.45       19.47      9.12 o 
   2  12   8      109.57      142.86     23.05 o 
   3  12   8       25.26       69.04     16.80 o 
  -8  13   8       12.51       38.25     13.36 o 
  -7  13   8       55.88       81.86     12.44 o 
  -6  13   8       30.66       50.45     10.24 o 
  -5  13   8      104.90      152.96     14.20 o 
  -4  13   8      607.23      608.22     20.17 o 
  -3  13   8       94.95      106.25      9.19 o 
  -2  13   8      878.99      749.79     25.68 o 
  -1  13   8      332.96      415.13     24.07 o 
   0  13   8      420.05      352.53     21.83 o 
   1  13   8      240.20      266.18     20.21 o 
   2  13   8      268.95      273.06     26.36 o 
  -8  14   8       63.20       65.37     22.79 o 
  -7  14   8       15.46       41.72     10.43 o 
  -6  14   8       28.58       35.77     12.26 o 
  -5  14   8       11.10       11.13      7.54 o 
  -4  14   8        4.50       24.87      7.59 o 
  -3  14   8        0.51        3.08      5.68 o 
  -2  14   8       63.97       64.01     11.41 o 
  -1  14   8      339.99      432.82     22.79 o 
   0  14   8       26.33       12.13     10.24 o 
   1  14   8       86.22       68.68     14.51 o 
   2  14   8        1.40       -5.00     11.00 o 
  -8  15   8        0.59       -3.99     10.07 o 
  -7  15   8      105.49      121.72     17.90 o 
  -6  15   8        1.74       18.51     12.14 o 
  -5  15   8       94.12       84.87     11.99 o 
  -4  15   8      170.26      158.17     15.10 o 
  -3  15   8        0.54        3.15      6.41 o 
  -2  15   8      527.23      595.61     23.29 o 
  -1  15   8       49.76       43.51     15.97 o 
   0  15   8       16.29       22.29      9.60 o 
   1  15   8       17.80       15.12      9.27 o 
   2  15   8        0.37       -5.68     12.02 o 
  -7  16   8      230.50      210.81     18.56 o 
  -6  16   8      714.78      690.71     30.11 o 
  -5  16   8      172.24      166.70     15.23 o 
  -4  16   8      178.75      178.20     11.76 o 
  -3  16   8      253.38      250.80     15.66 o 
  -2  16   8      200.26      201.70     14.73 o 
  -1  16   8       60.59       75.59     11.63 o 
   0  16   8      766.32      707.36     30.59 o 
   1  16   8       47.93       37.55     10.65 o 
   2  16   8      243.37      231.93     30.95 o 
  -7  17   8      234.20      272.25     21.33 o 
  -6  17   8        7.82       40.16     11.75 o 
  -5  17   8        0.60       18.59     10.25 o 
  -4  17   8      238.99      260.92     13.92 o 
  -3  17   8        0.75        6.93      6.87 o 
  -2  17   8      740.27      793.76     30.28 o 
  -1  17   8       14.71       16.01      8.61 o 
   0  17   8       52.26       65.90     12.57 o 
   1  17   8       67.89       51.92     12.10 o 
   2  17   8       78.45       28.16     13.58 o 
  -7  18   8      348.53      373.40     31.73 o 
  -6  18   8      179.79      182.74     14.46 o 
  -5  18   8      117.25      112.72     17.20 o 
  -4  18   8        0.04        7.46      6.53 o 
  -3  18   8        9.57       16.28      7.77 o 
  -2  18   8        7.28       20.38      7.55 o 
  -1  18   8       36.13       17.83      8.94 o 
   0  18   8       17.75       33.58     10.40 o 
   1  18   8       13.27       13.60      9.55 o 
   2  18   8       89.96       89.03     18.31 o 
  -7  19   8      189.61      192.90     15.79 o 
  -6  19   8       44.24       46.76     12.21 o 
  -5  19   8      372.21      338.31     21.37 o 
  -4  19   8      469.48      460.39     18.35 o 
  -3  19   8        0.32       -9.04      8.92 o 
  -2  19   8       29.25       38.96      8.41 o 
  -1  19   8      188.24      160.07     16.11 o 
   0  19   8      168.59      184.21     17.26 o 
   1  19   8      387.75      422.46     40.03 o 
  -7  20   8      112.01      145.11     14.42 o 
  -6  20   8       62.96       87.65     13.85 o 
  -5  20   8       36.58       68.02      9.21 o 
  -4  20   8       18.38       18.88      8.28 o 
  -3  20   8      189.05      192.73     14.29 o 
  -2  20   8      138.25      145.06     14.78 o 
  -1  20   8      144.31      176.27     31.29 o 
   0  20   8      107.83      119.77     15.16 o 
   1  20   8        7.98       17.18      9.50 o 
  -6  21   8       15.25       31.27     14.94 o 
  -5  21   8       81.21       77.35     10.38 o 
  -4  21   8        3.31       16.82      9.88 o 
  -3  21   8        0.02        5.60      7.09 o 
  -2  21   8       11.20       27.60     13.06 o 
  -1  21   8       87.99       81.78     17.31 o 
   0  21   8      251.26      208.22     18.60 o 
   1  21   8       19.31       23.61     10.92 o 
  -6  22   8      213.15      251.63     19.94 o 
  -5  22   8       94.01       69.67     10.28 o 
  -4  22   8        7.19        9.36      6.12 o 
  -3  22   8      186.07      188.16     14.13 o 
  -2  22   8       34.00       30.13     12.18 o 
  -1  22   8      224.87      244.40     25.27 o 
   0  22   8      242.19      262.11     20.98 o 
   1  22   8        0.86       18.40     10.51 o 
  -6  23   8       72.75      102.08     14.28 o 
  -5  23   8       15.86       22.28     10.80 o 
  -4  23   8       20.95       31.72      7.98 o 
  -3  23   8       56.14      106.85     13.71 o 
  -2  23   8       33.96       48.50     13.39 o 
  -1  23   8      103.20      102.62     19.96 o 
   0  23   8        3.00       28.04     14.85 o 
  -5  24   8       16.90       30.31     10.52 o 
  -4  24   8       16.31       31.99      9.85 o 
  -3  24   8       80.60       95.38     17.82 o 
  -2  24   8       18.82       45.35     14.66 o 
  -1  24   8       15.70       29.89     13.35 o 
   0  24   8       29.82       40.03     16.23 o 
  -5  25   8      194.38      217.23     25.15 o 
  -4  25   8        2.14        6.21     10.56 o 
  -3  25   8       24.76       58.50     15.56 o 
  -2  25   8      240.74      233.24     24.63 o 
  -1  25   8       27.17       22.61     13.05 o 
  -4  26   8        0.02        4.57      9.37 o 
  -3  26   8       54.91       49.01     13.82 o 
  -2  26   8        0.00       20.94     10.75 o 
  -1  26   8      141.73      117.89     24.68 o 
  -3  27   8      142.65      165.79     21.65 o 
  -2  27   8        2.53       17.59     11.30 o 
  -8   1   9      221.25      194.46     33.20 o 
  -7   1   9       86.16      109.80     21.67 o 
  -6   1   9      324.92      317.48     18.85 o 
  -5   1   9       73.85       60.62      8.67 o 
  -4   1   9      396.15      370.48     17.17 o 
  -3   1   9      601.95      611.89     21.68 o 
  -2   1   9       98.40      117.23     10.70 o 
  -1   1   9        8.11       35.60      9.54 o 
   0   1   9      152.58      141.17     14.35 o 
   1   1   9        2.38      -14.01      9.65 o 
   2   1   9       10.84        7.72     11.77 o 
  -8   2   9      164.17      158.47     21.08 o 
  -7   2   9       40.40       39.00      9.90 o 
  -6   2   9      531.82      520.20     23.81 o 
  -5   2   9      143.09      115.41     18.19 o 
  -4   2   9      332.25      331.78     16.53 o 
  -3   2   9       83.38       91.50     11.98 o 
  -2   2   9      534.03      529.11     18.11 o 
  -1   2   9      828.68      775.26     25.84 o 
   0   2   9      126.21      116.50     13.28 o 
   1   2   9        0.59       17.33      7.53 o 
   2   2   9        3.30       27.05      9.29 o 
  -8   3   9       22.92       37.06     11.23 o 
  -7   3   9        3.51        7.23      7.90 o 
  -6   3   9       11.71       50.75     10.76 o 
  -5   3   9       25.23       51.24      8.94 o 
  -4   3   9      135.53      147.45     11.68 o 
  -3   3   9      109.60      146.06     14.23 o 
  -2   3   9       24.12       25.88      6.85 o 
  -1   3   9       30.04       40.87     10.36 o 
   0   3   9        2.88        3.70      7.50 o 
   1   3   9       21.94        5.37      7.60 o 
   2   3   9       24.30       12.15     15.79 o 
  -8   4   9      326.13      296.31     20.84 o 
  -7   4   9       14.03       21.53      8.92 o 
  -6   4   9      330.48      339.43     19.91 o 
  -5   4   9        8.24       15.79      6.58 o 
  -4   4   9       10.39       46.88      8.60 o 
  -3   4   9        0.01       27.97     10.34 o 
  -2   4   9      104.96      110.80     10.06 o 
  -1   4   9      149.78      166.86     13.02 o 
   0   4   9       20.71       10.26      8.41 o 
   1   4   9       51.16       33.26      9.20 o 
   2   4   9       11.35       35.62     20.60 o 
  -8   5   9       65.45       71.75     13.19 o 
  -7   5   9      181.73      245.83     28.69 o 
  -6   5   9       71.21       79.71     11.60 o 
  -5   5   9       50.62       73.08     10.01 o 
  -4   5   9      467.73      435.29     18.79 o 
  -3   5   9     1341.91     1342.05     40.04 o 
  -2   5   9      139.30      131.81     12.34 o 
  -1   5   9      192.16      201.29     16.39 o 
   0   5   9      151.98      175.37     15.97 o 
   1   5   9       32.13       46.92      9.88 o 
   2   5   9      143.46      192.07     22.96 o 
  -8   6   9        0.29       -6.24      9.57 o 
  -7   6   9       31.88       49.73     11.21 o 
  -6   6   9        9.08       15.73      8.09 o 
  -5   6   9       32.76       50.14      8.84 o 
  -4   6   9       48.81       64.65      9.09 o 
  -3   6   9       53.74       77.19     12.39 o 
  -2   6   9       72.29       62.97      9.83 o 
  -1   6   9        0.28        6.46      7.27 o 
   0   6   9        7.55       13.76     11.75 o 
   1   6   9       17.33       -0.93      8.95 o 
   2   6   9       33.80       32.20     14.42 o 
  -8   7   9        0.54       36.05     11.34 o 
  -7   7   9      165.49      181.34     16.19 o 
  -6   7   9       23.08       26.47      8.85 o 
  -5   7   9       32.11       37.79      6.91 o 
  -4   7   9       54.11       35.83      7.73 o 
  -3   7   9       55.15       69.99     22.51 o 
  -2   7   9        5.21        3.48      6.68 o 
  -1   7   9        8.35       15.95      7.81 o 
   0   7   9       75.36      100.14     11.19 o 
   1   7   9        0.42       -3.98      9.86 o 
   2   7   9       48.60       69.09     16.26 o 
  -8   8   9      429.81      335.81     22.69 o 
  -7   8   9       26.76       36.28      9.86 o 
  -6   8   9       60.11       67.02     14.03 o 
  -5   8   9      179.38      153.76     11.04 o 
  -4   8   9        0.37        1.71      5.73 o 
  -3   8   9      412.78      402.70     20.09 o 
  -2   8   9       35.33       44.64      8.98 o 
  -1   8   9       16.25       25.53      8.14 o 
   0   8   9       24.64       37.37      8.93 o 
   1   8   9      162.37      159.61     29.69 o 
   2   8   9       70.46       65.87     15.98 o 
  -8   9   9        0.32       59.32     16.97 o 
  -7   9   9       26.73       25.29     10.69 o 
  -6   9   9      151.04      150.80     14.45 o 
  -5   9   9       44.57       51.31      7.81 o 
  -4   9   9       35.27       26.90     11.55 o 
  -3   9   9        0.02       26.81      9.71 o 
  -2   9   9      165.18      201.66     17.23 o 
  -1   9   9       15.56       23.42      8.31 o 
   0   9   9      130.61      158.20     16.67 o 
   1   9   9       42.91       57.31     14.90 o 
  -8  10   9      334.97      350.48     23.68 o 
  -7  10   9      181.77      183.98     16.93 o 
  -6  10   9       22.90       58.91     11.04 o 
  -5  10   9       44.61       38.02      8.54 o 
  -4  10   9      232.70      234.32     15.95 o 
  -3  10   9     1015.49     1076.27     32.10 o 
  -2  10   9        4.42       18.95      7.58 o 
  -1  10   9      159.51      156.01     15.35 o 
   0  10   9      208.15      237.88     19.29 o 
   1  10   9       76.59      101.16     17.63 o 
  -7  11   9      260.89      271.42     20.18 o 
  -6  11   9      417.54      444.88     23.73 o 
  -5  11   9        6.11       22.31      6.74 o 
  -4  11   9       84.47       99.41     12.67 o 
  -3  11   9       57.04       83.35     11.83 o 
  -2  11   9      163.58      167.88     14.24 o 
  -1  11   9      149.71      210.28     24.04 o 
   0  11   9      139.78      138.55     15.45 o 
   1  11   9      101.87      132.77     19.33 o 
  -7  12   9        1.50       17.50     11.48 o 
  -6  12   9       33.11       43.40     15.90 o 
  -5  12   9      423.66      384.57     17.07 o 
  -4  12   9      401.90      415.42     20.66 o 
  -3  12   9      266.02      272.07     16.89 o 
  -2  12   9       51.43       82.13     10.48 o 
  -1  12   9        1.38       12.74      8.45 o 
   0  12   9        2.22       16.92      9.85 o 
   1  12   9       11.88       51.04     15.83 o 
  -7  13   9       25.33       51.83     11.46 o 
  -6  13   9        0.75       17.33      8.80 o 
  -5  13   9       17.18       32.14      7.88 o 
  -4  13   9        1.11        7.90      8.11 o 
  -3  13   9       34.65       46.97      9.73 o 
  -2  13   9       22.91       33.80      9.89 o 
  -1  13   9      175.40      202.50     22.46 o 
   0  13   9      144.16      160.54     16.52 o 
   1  13   9        7.42       23.30     15.46 o 
  -7  14   9        7.39       56.78     12.68 o 
  -6  14   9        1.78       -3.12      9.96 o 
  -5  14   9      241.01      259.41     13.87 o 
  -4  14   9      243.10      212.37     15.46 o 
  -3  14   9      380.13      375.05     19.84 o 
  -2  14   9      169.90      179.54     16.77 o 
  -1  14   9      183.66      202.92     22.31 o 
   0  14   9       72.36       87.20     13.54 o 
   1  14   9      225.65      238.87     38.69 o 
  -7  15   9      745.81      747.66     33.37 o 
  -6  15   9      235.23      256.71     19.17 o 
  -5  15   9        4.04        4.89      7.18 o 
  -4  15   9      122.17      141.31     13.68 o 
  -3  15   9       24.04       63.60     10.69 o 
  -2  15   9      266.97      285.71     17.73 o 
  -1  15   9       28.30       23.44     11.32 o 
   0  15   9        3.60        8.29     15.99 o 
   1  15   9       65.32       53.21     46.99 o 
  -7  16   9       50.59       97.02     17.69 o 
  -6  16   9       45.20       66.54     12.47 o 
  -5  16   9       34.51       37.71     10.31 o 
  -4  16   9       60.50       67.57     11.21 o 
  -3  16   9       55.26       77.38     11.42 o 
  -2  16   9       54.20       77.36     23.64 o 
  -1  16   9       28.59       20.56     11.64 o 
   0  16   9       36.00       13.65     10.88 o 
  -6  17   9      188.84      212.70     18.34 o 
  -5  17   9       62.82       60.31      8.64 o 
  -4  17   9       75.40       77.57     10.89 o 
  -3  17   9      272.57      242.50     16.41 o 
  -2  17   9       80.82       94.78     22.85 o 
  -1  17   9       59.12       90.39     19.39 o 
   0  17   9       65.55      103.30     14.18 o 
  -6  18   9        9.84       34.05     11.30 o 
  -5  18   9      169.00      150.31     12.98 o 
  -4  18   9      260.25      215.49     16.17 o 
  -3  18   9       10.09       28.32      8.60 o 
  -2  18   9       19.07       34.49     12.85 o 
  -1  18   9       42.28       68.28     17.22 o 
   0  18   9       19.78       27.90     13.71 o 
  -6  19   9       19.81       15.75      7.14 o 
  -5  19   9        2.10       18.54      8.54 o 
  -4  19   9       13.03       28.83      8.99 o 
  -3  19   9        0.08        2.62      7.55 o 
  -2  19   9       25.21       27.84     12.84 o 
  -1  19   9        7.56       14.35     11.70 o 
  -5  20   9      230.89      225.45     16.81 o 
  -4  20   9       51.09       54.73     10.58 o 
  -3  20   9       73.66       76.43     10.81 o 
  -2  20   9      157.56      160.68     22.14 o 
  -1  20   9       17.00       23.87     12.37 o 
  -5  21   9       60.38       59.14     10.47 o 
  -4  21   9       60.70       84.04     11.58 o 
  -3  21   9       36.34       57.04     10.21 o 
  -2  21   9       57.24       46.22     14.34 o 
  -1  21   9       30.02       34.80     13.78 o 
  -4  22   9        4.81       11.66      8.07 o 
  -3  22   9        1.04       20.92      8.27 o 
  -2  22   9        4.71        0.04     11.42 o 
  -3  23   9       37.66       45.46     26.43 o 
  -7   0  10        9.00       15.20     14.94 o 
  -6   0  10        4.87        6.27     11.86 o 
  -5   0  10      129.66      121.39     26.37 o 
  -4   0  10      394.25      295.10     37.23 o 
  -3   0  10      705.35      667.24     54.19 o 
  -2   0  10      384.43      470.78     32.62 o 
  -1   0  10      632.30      576.69     34.60 o 
   0   0  10       18.13        6.63     10.83 o 
  -7   1  10        4.00      -16.03     10.86 o 
  -6   1  10       36.00       23.65     28.71 o 
  -5   1  10      112.99      121.01     18.72 o 
  -4   1  10       19.50       77.93     17.41 o 
  -3   1  10       10.41       38.22     13.93 o 
  -2   1  10      286.49      306.03     18.91 o 
  -1   1  10       80.29      110.49     14.30 o 
   0   1  10        1.07       -7.06      7.67 o 
  -7   2  10        5.33        2.23     12.39 o 
  -6   2  10       72.39      100.40     30.29 o 
  -5   2  10        5.67       12.61     31.08 o 
  -4   2  10      136.94      186.97     22.88 o 
  -3   2  10      238.57      263.88     25.32 o 
  -2   2  10       39.15       64.64     12.68 o 
  -1   2  10        4.15        9.92      8.97 o 
   0   2  10       15.28       13.97      8.08 o 
  -7   3  10       42.00       36.24     12.47 o 
  -6   3  10        9.99        8.31      8.78 o 
  -5   3  10       84.71      108.63     30.56 o 
  -4   3  10       20.64       48.53     14.96 o 
  -3   3  10        1.45       21.70     11.11 o 
  -2   3  10      298.95      294.09     18.02 o 
  -1   3  10       41.61       90.20     21.04 o 
   0   3  10       14.87       19.16      8.83 o 
  -7   4  10      116.95      123.31     17.66 o 
  -6   4  10       20.80       30.83      9.35 o 
  -5   4  10      209.02      199.11     17.58 o 
  -4   4  10        0.02       23.30      9.55 o 
  -3   4  10      135.87      168.48     16.31 o 
  -2   4  10       15.20       27.88      8.85 o 
  -1   4  10       96.07      128.54     14.72 o 
   0   4  10        0.06        5.64      9.40 o 
  -7   5  10        2.30       27.95     13.75 o 
  -6   5  10       48.37       66.51     11.76 o 
  -5   5  10        0.63       -3.03      7.83 o 
  -4   5  10      103.11      106.89     16.06 o 
  -3   5  10       10.82       37.96     11.47 o 
  -2   5  10       10.55       19.82      8.38 o 
  -1   5  10      269.86      230.42     18.69 o 
   0   5  10       11.22       18.74      8.45 o 
  -7   6  10      130.07      109.30     14.00 o 
  -6   6  10      438.77      475.37     29.81 o 
  -5   6  10       18.88       36.83     10.83 o 
  -4   6  10        9.29       27.46      9.47 o 
  -3   6  10      441.87      431.12     21.68 o 
  -2   6  10      304.66      271.40     20.86 o 
  -1   6  10      106.29      115.36     14.27 o 
   0   6  10      145.00      123.00     14.89 o 
  -7   7  10      149.78      168.14     16.34 o 
  -6   7  10        1.45       26.77      8.67 o 
  -5   7  10      355.66      359.06     23.05 o 
  -4   7  10       33.63       46.35     11.43 o 
  -3   7  10       23.36       47.55     10.10 o 
  -2   7  10      256.80      295.50     18.56 o 
  -1   7  10        0.19       -0.76      7.56 o 
   0   7  10       35.62       39.99      9.78 o 
  -6   8  10       16.87       26.11      8.23 o 
  -5   8  10        0.14       40.58     11.34 o 
  -4   8  10        8.70       19.38      9.27 o 
  -3   8  10        6.62       25.89      8.34 o 
  -2   8  10      130.92      151.11     14.17 o 
  -1   8  10        8.57       17.36     11.23 o 
   0   8  10       10.50       -2.22     20.88 o 
  -6   9  10        2.16        5.62      7.54 o 
  -5   9  10      427.96      441.81     25.54 o 
  -4   9  10       58.73       83.66     13.12 o 
  -3   9  10        1.77        8.34      7.97 o 
  -2   9  10      376.42      351.43     28.09 o 
  -1   9  10       70.05       97.00     13.84 o 
  -6  10  10      286.89      278.66     18.03 o 
  -5  10  10      112.60      131.62     16.58 o 
  -4  10  10      276.08      247.18     17.74 o 
  -3  10  10      273.97      249.73     17.72 o 
  -2  10  10       63.90       72.48     16.08 o 
  -1  10  10        3.12       10.15     10.71 o 
  -6  11  10        0.73       33.32      9.75 o 
  -5  11  10      116.10      128.34     15.18 o 
  -4  11  10      293.66      309.05     19.31 o 
  -3  11  10        1.67       17.49      8.70 o 
  -2  11  10        9.69       30.77     14.42 o 
  -1  11  10        4.80        7.97     16.89 o 
  -6  12  10       69.72       85.04     11.33 o 
  -5  12  10       81.78       87.09     12.56 o 
  -4  12  10      135.52      167.79     14.97 o 
  -3  12  10       81.85       80.40     11.64 o 
  -2  12  10      197.94      181.69     22.03 o 
  -1  12  10       33.62       54.53     21.88 o 
  -6  13  10        5.09        0.96      7.80 o 
  -5  13  10      295.76      303.44     24.94 o 
  -4  13  10      110.24       89.86     18.86 o 
  -3  13  10      213.71      262.88     17.86 o 
  -2  13  10      223.62      269.64     27.64 o 
  -1  13  10        0.11       28.86     13.42 o 
  -5  14  10        1.36       27.03     10.46 o 
  -4  14  10       31.85       31.79      9.84 o 
  -3  14  10        4.79       18.11      8.52 o 
  -2  14  10       47.65       34.00     12.46 o 
  -5  15  10       21.61       26.05     15.31 o 
  -4  15  10      100.03       89.45     12.81 o 
  -3  15  10       18.41       21.24     10.89 o 
  -2  15  10      145.62      175.23     22.26 o 
  -4  16  10      783.70      732.30     29.24 o 
  -3  16  10       66.83       61.50     11.04 o 
  -4   1  11       13.51        2.10     12.54 o 
  -3   1  11      415.93      355.58     24.95 o 
  -4   2  11        2.69       22.64     14.56 o 
  -3   2  11        6.01       34.55     11.55 o 
  -4   3  11        0.05       25.52     13.42 o 
  -3   3  11        0.79        6.66     10.43 o 
  -4   4  11       71.31       83.08     17.25 o 
                                                 
